# Supplementary material for: Enhanced Genomic and Transcriptomic Resources for Trichinella pseudospiralis and T. spiralis to Underpin the Discovery of Molecular Differences between Stages and Species
Source: Int J Mol Sci. 2024 Jul 5;25(13):7366. doi: 10.3390/ijms25137366 (PMC11242134; doi:10.3390/ijms25137366)
Supplement: Supplementary file 1 [file ijms-25-07366-s001.zip]

Archive with 1 entries (1 files):
- ijms-3080462-supplementary.xlsx
