# Supplementary material for: Enhanced Genomic and Transcriptomic Resources for Trichinella pseudospiralis and T. spiralis to Underpin the Discovery of Molecular Differences between Stages and Species
Source: Int J Mol Sci. 2024 Jul 5;25(13):7366. doi: 10.3390/ijms25137366 (PMC11242134; doi:10.3390/ijms25137366)
Supplement: Supplementary file 1 [file ijms-25-07366-s001.zip › ijms-3080462-supplementary.xlsx]

## Sheet: Table S1
Table S1: DNA and RNAseq sequence read data for samples representing Trichinella pseudospiralis and T. spiralis.
Trichinella pseudospiralis										Trichinella spiralis
DNA read libraries	Label	SRA accession ID	Host	Year	Read count	Bases	Trimmed read count	Trimmed bases		Read libraries	Label	SRA accession ID	Host	Year	Read count	Bases	Trimmed read count	Trimmed bases
T4 PacBio DNA	T4_PacBio	SRR28878465	Rat	2016	607391	5402201173	146755	2128224011		T1 PacBio DNA	T1_PacBio	SRR28878466	Rat	2016	677465	6034312040	135509	2143366022
T4 Illumina PE DNA	T4_Illumina	SRR28920121	Rat	2016	112706962	14088370250	85832246	10497152477		T1 Illumina PE DNA	T1_Illumina	SRR28920122	Rat	2016	120334726	15041840750	98623616	11025094962
RNA read libraries	Label	SRA accession ID	Host	Year	Pair count	Bases	Trimmed pair count	Trimmed bases		Read libraries	Label	SRA accession ID	Host	Year	Pair count	Bases	Trimmed pair count	Trimmed bases
T4-L1-1-RNA	T4_L1a	SRR28903645	Rat	2021	72208950	21662685000	50407224	14257843709		T1-L1-1-RNA	T1_L1a	SRR28901803	Rat	2021	60425166	18127549800	43566596	12372029825
T4-L1-2-RNA	T4_L1b	SRR28903644	Rat	2021	79287803	23786340900	57327115	16246331020		T1-L1-2-RNA	T1_L1b	SRR28901802	Rat	2021	75084213	22525263900	53920003	15249846295
T4-L1-3-RNA	T4_L1c	SRR28903640	Rat	2021	67701294	20310388200	47515662	13415532096		T1-L1-3-RNA	T1_L1c	SRR28901796	Rat	2021	59988245	17996473500	43560603	12374581103
T4-ADULTS-1-RNA	T4_Ad1	SRR28903636	Rat	2018-2021	61705733	18511719900	44645707	12719253732		T1-ADULTS-1-RNA	T1_Ad1	SRR28901792	Rat	2018-2021	59644907	17893472100	38432191	10648561485
T4-ADULTS-2-RNA	T4_Ad2	SRR28903635	Rat	2018-2021	64963453	19489035900	45051751	12800985906		T1-ADULTS-2-RNA	T1_Ad2	SRR28901791	Rat	2018-2021	61292816	18387844800	44629419	12588520996
T4-ADULTS-3-RNA	T4_Ad3	SRR28903634	Rat	2018-2021	77840815	23352244500	56661100	16161971925		T1-ADULTS-3-RNA	T1_Ad3	SRR28901790	Rat	2018-2021	73673331	22101999300	54210945	15485374202
T4-NBL-1-RNA	T4_NBL1	SRR28903633	Rat	2019-2021	83405855	25021756500	57529188	16475148578		T1-NBL-1-RNA	T1_NBL1	SRR28901799	Rat	2019-2021	84519066	25355719800	60518475	17057646624
T4-NBL-2-RNA	T4_NBL2	SRR28903643	Rat	2019-2021	69545962	20863788600	37867652	10808433992		T1-NBL-2-RNA	T1_NBL2	SRR28901798	Rat	2019-2021	66293313	19887993900	47996590	13615032055
T4-NBL-3-RNA	T4_NBL3	SRR28903642	Rat	2019-2021	61786382	18535914600	41103897	11484625081		T1-NBL-3-RNA	T1_NBL3	SRR28901797	Rat	2019-2021	73514403	22054320900	53413043	15090881320
T4-NBL-4-RNA	T4_NBL4	SRR28903641	Rat	2019-2021	61759118	18527735400	43785758	12433879022

## Sheet: Table S2
Table S2: Annotation of genes of Trichinella pseudospiralis (ISS13).
Isoform ID	Database	Description	Evalue	Bitscore
TPS_00001_1s	SWISS	sp|P0DP91|ERPG3_HUMAN Chimeric ERCC6-PGBD3 protein OS=Homo sapiens OX=9606 GN=ERCC6 PE=1 SV=1	7e-27	110
	T1	EFV57158 transcript=EFV57158 gene=Tsp_01786	2e-67	209
	T4	T4E_3858.1 transcript=T4E_3858.1 gene=T4E_3858	1e-97	285
	NR	gi|954310957|gb|KRX98701.1| PiggyBac transposable element-derived protein 3 [Trichinella pseudospiralis]	2.84e-95	285
	KEGG	tsp:Tsp_01786 piggyBac transposable element-derived protein 3	6.47e-66	209
	KEGG	tsp:Tsp_01786 piggyBac transposable element-derived protein 3	6.47e-66	209
	IPRO	Pfam|PF13843|IPR029526|PiggyBac transposable element-derived protein|1|139|-	2.7e-19
	IPRO	PANTHER|PTHR47055|-|-|1|139|	1.5e-30
TPS_00002_1s	SWISS	sp|Q90YV7|RL11_ICTPU Large ribosomal subunit protein uL5 OS=Ictalurus punctatus OX=7998 GN=rpl11 PE=2 SV=3	4e-77	234
	T1	EFV61150 transcript=EFV61150 gene=Tsp_02925	4e-96	278
	T4	T4E_4308.1 transcript=T4E_4308.1 gene=T4E_4308	3e-105	302
	NR	gi|1194503934|gb|OUC44021.1| ribosomal protein L5 [Trichinella nativa]	3.11e-103	302
	KEGG	tsp:Tsp_02925 60S ribosomal protein L11	7.89e-95	278
	KEGG	tsp:Tsp_02925 60S ribosomal protein L11	7.89e-95	278
	IPRO	PANTHER|PTHR11994:SF17|-|-|120|157|	3.1e-72
	IPRO	PANTHER|PTHR11994|IPR002132|Ribosomal protein L5|8|119|GO:0003735|GO:0005840|GO:0006412	3.1e-72
	IPRO	Pfam|PF00281|IPR031310|Ribosomal protein L5, N-terminal|14|67|-	6.2e-21
	IPRO	PANTHER|PTHR11994:SF17|-|-|8|119|	3.1e-72
	IPRO	Pfam|PF00673|IPR031309|Ribosomal protein L5, C-terminal|71|120|-	7.3e-11
	IPRO	Gene3D|G3DSA:3.30.1440.10|IPR022803|Ribosomal protein L5 domain superfamily|5|155|-	3.5e-53
	IPRO	PANTHER|PTHR11994|IPR002132|Ribosomal protein L5|120|157|GO:0003735|GO:0005840|GO:0006412	3.1e-72
	IPRO	SUPERFAMILY|SSF55282|IPR022803|Ribosomal protein L5 domain superfamily|14|151|-	1.88e-43
	IPRO	ProSitePatterns|PS00358|IPR020929|Ribosomal protein L5, conserved site|44|60|GO:0003735|GO:0005840|GO:0006412	-
	IPRO	PIRSF|PIRSF002161|IPR002132|Ribosomal protein L5|1|132|GO:0003735|GO:0005840|GO:0006412	1.5e-30
TPS_00004_1s	SWISS	sp|Q4KMQ2|ANO6_HUMAN Anoctamin-6 OS=Homo sapiens OX=9606 GN=ANO6 PE=1 SV=2	2	34.3
	T1	EFV57185 transcript=EFV57185 gene=Tsp_01777	1e-180	504
	T4	T4E_11818.1 transcript=T4E_11818.1 gene=T4E_11818	0	636
	NR	gi|954307059|gb|KRX95074.1| hypothetical protein T4E_11818 [Trichinella pseudospiralis] >gi|954427514|gb|KRY78612.1| hypothetical protein T4A_14077 [Trichinella pseudospiralis] >gi|954503553|gb|KRZ32080.1| hypothetical protein T4B_2379 [Trichinella pseudospiralis] >gi|954518091|gb|KRZ45951.1| hypothetical protein T4C_1397 [Trichinella pseudospiralis]	0	636
	KEGG	tsp:Tsp_01777 hypothetical protein	1.44e-179	504
	KEGG	tsp:Tsp_01777 hypothetical protein	1.44e-179	504
TPS_00005_1s	SWISS	sp|Q09575|YRD6_CAEEL Uncharacterized protein K02A2.6 OS=Caenorhabditis elegans OX=6239 GN=K02A2.6 PE=4 SV=1	3e-10	62.8
	T1	EFV51331 transcript=EFV51331 gene=Tsp_04465	3e-64	211
	T4	T4E_10808.1 transcript=T4E_10808.1 gene=T4E_10808	4e-29	114
	NR	gi|954444074|gb|KRY92154.1| Transposon Tf2-9 polyprotein [Trichinella pseudospiralis]	4.53e-128	380
	KEGG	tsp:Tsp_04465 reverse transcriptase family protein	1.72e-62	211
	KEGG	tsp:Tsp_04465 reverse transcriptase family protein	1.72e-62	211
TPS_00006_1s	SWISS	sp|P98032|COX2_DAUMA Cytochrome c oxidase subunit 2 OS=Daubentonia madagascariensis OX=31869 GN=MT-CO2 PE=3 SV=1	6.2	31.2
	T4	T4E_2401.1 transcript=T4E_2401.1 gene=T4E_2401	4e-29	105
	NR	gi|954424860|gb|KRY76110.1| hypothetical protein T4A_12888 [Trichinella pseudospiralis]	9.47e-96	285
	IPRO	MobiDBLite|mobidb-lite|-|-|191|210|	-
TPS_00007_1s	SWISS	sp|P10394|POL4_DROME Retrovirus-related Pol polyprotein from transposon 412 OS=Drosophila melanogaster OX=7227 GN=POL PE=4 SV=1	0.29	33.1
	T4	T4E_2630.1 transcript=T4E_2630.1 gene=T4E_2630	6e-43	139
	NR	gi|954303083|gb|KRX91475.1| Retrovirus-related Pol polyprotein from transposon [Trichinella pseudospiralis]	2.82e-40	139
	IPRO	MobiDBLite|mobidb-lite|-|-|49|95|	-
TPS_00008_1s	SWISS	sp|P80317|TCPZ_MOUSE T-complex protein 1 subunit zeta OS=Mus musculus OX=10090 GN=Cct6a PE=1 SV=3	1e-112	346
	T1	EFV61905 transcript=EFV61905 gene=Tsp_08900	2e-171	493
	T4	T4E_3001.2 transcript=T4E_3001.2 gene=T4E_3001	3e-172	495
	NR	gi|954425003|gb|KRY76253.1| T-complex protein 1 subunit zeta [Trichinella pseudospiralis] >gi|954487567|gb|KRZ17207.1| T-complex protein 1 subunit zeta [Trichinella pseudospiralis] >gi|954512446|gb|KRZ40562.1| T-complex protein 1 subunit zeta [Trichinella pseudospiralis]	0	526
	KEGG	tsp:Tsp_08900 T-complex protein 1 subunit zeta	2.04e-170	493
	KEGG	tsp:Tsp_08900 T-complex protein 1 subunit zeta	2.04e-170	493
	IPRO	SUPERFAMILY|SSF52029|IPR027409|GroEL-like apical domain superfamily|276|385|-	1.12e-21
	IPRO	Gene3D|G3DSA:3.50.7.10|IPR027409|GroEL-like apical domain superfamily|281|385|-	5.1e-68
	IPRO	PANTHER|PTHR11353|-|-|109|387|	3.3e-110
	IPRO	PANTHER|PTHR11353:SF21|-|-|109|387|	3.3e-110
	IPRO	SUPERFAMILY|SSF48592|IPR027413|GroEL-like equatorial domain superfamily|109|202|-	5.36e-32
	IPRO	Gene3D|G3DSA:3.30.260.10|IPR027410|TCP-1-like chaperonin intermediate domain superfamily|208|280|-	5.1e-68
	IPRO	SUPERFAMILY|SSF54849|IPR027410|TCP-1-like chaperonin intermediate domain superfamily|217|283|-	5.49e-12
	IPRO	Gene3D|G3DSA:1.10.560.10|IPR027413|GroEL-like equatorial domain superfamily|109|207|-	5.1e-68
	IPRO	Pfam|PF00118|IPR002423|Chaperonin Cpn60/TCP-1 family|109|384|GO:0005524|GO:0016887	4.1e-74
TPS_00009_1s	SWISS	sp|Q76NU3|TCPZ_DICDI T-complex protein 1 subunit zeta OS=Dictyostelium discoideum OX=44689 GN=cct6 PE=1 SV=1	1e-67	222
	T1	EFV49550 transcript=EFV49550 gene=Tsp_12683	4e-112	326
	T4	T4E_3001.2 transcript=T4E_3001.2 gene=T4E_3001	6e-132	384
	NR	gi|954425003|gb|KRY76253.1| T-complex protein 1 subunit zeta [Trichinella pseudospiralis] >gi|954487567|gb|KRZ17207.1| T-complex protein 1 subunit zeta [Trichinella pseudospiralis] >gi|954512446|gb|KRZ40562.1| T-complex protein 1 subunit zeta [Trichinella pseudospiralis]	5.17e-130	385
	KEGG	tsp:Tsp_12683 T-complex protein 1 subunit zeta	6.63e-111	326
	KEGG	tsp:Tsp_12683 T-complex protein 1 subunit zeta	6.63e-111	326
	IPRO	Gene3D|G3DSA:3.30.260.10|IPR027410|TCP-1-like chaperonin intermediate domain superfamily|50|85|-	6.2e-42
	IPRO	SUPERFAMILY|SSF52029|IPR027409|GroEL-like apical domain superfamily|1|58|-	5.49e-15
	IPRO	PANTHER|PTHR11353|-|-|1|128|	8.5e-70
	IPRO	PANTHER|PTHR11353:SF21|-|-|1|128|	8.5e-70
	IPRO	SUPERFAMILY|SSF48592|IPR027413|GroEL-like equatorial domain superfamily|62|182|-	2.35e-22
	IPRO	PANTHER|PTHR11353:SF21|-|-|133|189|	8.5e-70
	IPRO	Pfam|PF00118|IPR002423|Chaperonin Cpn60/TCP-1 family|128|183|GO:0005524|GO:0016887	1.2e-09
	IPRO	Pfam|PF00118|IPR002423|Chaperonin Cpn60/TCP-1 family|1|127|GO:0005524|GO:0016887	7.6e-39
	IPRO	Gene3D|G3DSA:3.50.7.10|IPR027409|GroEL-like apical domain superfamily|1|49|-	6.2e-42
	IPRO	Gene3D|G3DSA:1.10.560.10|IPR027413|GroEL-like equatorial domain superfamily|128|182|-	7.1e-10
	IPRO	Gene3D|G3DSA:1.10.560.10|IPR027413|GroEL-like equatorial domain superfamily|86|127|-	6.2e-42
	IPRO	PANTHER|PTHR11353|-|-|133|189|	8.5e-70
TPS_00010_1s	SWISS	sp|Q10125|YSM5_CAEEL Uncharacterized protein F52C9.5 OS=Caenorhabditis elegans OX=6239 GN=F52C9.5 PE=3 SV=4	2e-07	57
	T1	EFV49551 transcript=EFV49551 gene=Tsp_12684	0	529
	T4	T4E_3724.1 transcript=T4E_3724.1 gene=T4E_3724	0	752
	NR	gi|954303114|gb|KRX91506.1| Uncharacterized protein T4E_3724 [Trichinella pseudospiralis]	0	752
	KEGG	tsp:Tsp_12684 putative PAN domain protein	0	529
	KEGG	tsp:Tsp_12684 putative PAN domain protein	0	529
	SIGNALP	Y
TPS_00011_1s	SWISS	sp|Q0RRG0|DEOC_FRAAA Deoxyribose-phosphate aldolase OS=Frankia alni (strain DSM 45986 / CECT 9034 / ACN14a) OX=326424 GN=deoC PE=3 SV=1	1.2	33.9
	T1	EFV49551 transcript=EFV49551 gene=Tsp_12684	4e-98	301
	T4	T4E_3724.2 transcript=T4E_3724.2 gene=T4E_3724	1e-153	446
	NR	gi|954424975|gb|KRY76225.1| Uncharacterized protein T4A_11987, partial [Trichinella pseudospiralis] >gi|954487581|gb|KRZ17221.1| Uncharacterized protein T4B_6730, partial [Trichinella pseudospiralis] >gi|954512368|gb|KRZ40484.1| Uncharacterized protein T4C_8362, partial [Trichinella pseudospiralis]	0	535
	KEGG	tsp:Tsp_12684 putative PAN domain protein	1.15e-96	301
	KEGG	tsp:Tsp_12684 putative PAN domain protein	1.15e-96	301
	IPRO	Coils|Coil|-|-|143|163|	-
	IPRO	MobiDBLite|mobidb-lite|-|-|228|242|	-
	IPRO	MobiDBLite|mobidb-lite|-|-|52|74|	-
	IPRO	MobiDBLite|mobidb-lite|-|-|46|74|	-
	IPRO	Coils|Coil|-|-|260|261|	-
	IPRO	MobiDBLite|mobidb-lite|-|-|215|261|	-
	IPRO	MobiDBLite|mobidb-lite|-|-|247|261|	-
TPS_00012_1s	SWISS	sp|P15337|CREB1_RAT Cyclic AMP-responsive element-binding protein 1 OS=Rattus norvegicus OX=10116 GN=Creb1 PE=1 SV=2	1e-42	155
	T1	EFV49363 transcript=EFV49363 gene=Tsp_12859	9e-51	165
	T4	T4E_5089.1 transcript=T4E_5089.1 gene=T4E_5089	0	537
	NR	gi|954487589|gb|KRZ17229.1| Cyclic AMP-responsive element-binding protein 1 [Trichinella pseudospiralis]	0	632
	KEGG	tsp:Tsp_12859 cAMP-responsive element modulator	3.74e-49	165
	KEGG	tsp:Tsp_12859 cAMP-responsive element modulator	3.74e-49	165
	IPRO	SUPERFAMILY|SSF57959|-|-|257|308|	1.13e-11
	IPRO	Coils|Coil|-|-|280|307|	-
	IPRO	ProSitePatterns|PS00036|IPR004827|Basic-leucine zipper domain|261|275|GO:0003700|GO:0006355	-
	IPRO	PANTHER|PTHR45879:SF3|-|-|49|312|	8e-55
	IPRO	MobiDBLite|mobidb-lite|-|-|1|26|	-
	IPRO	CDD|cd14690|-|-|257|311|	6.4629e-30
	IPRO	Pfam|PF00170|IPR004827|Basic-leucine zipper domain|255|309|GO:0003700|GO:0006355	1.6e-17
	IPRO	Gene3D|G3DSA:1.20.5.170|-|-|257|311|	1.4e-26
	IPRO	PANTHER|PTHR45879|IPR001630|cAMP response element binding (CREB) protein|49|312|GO:0003677|GO:0003700|GO:0005634|GO:0006355	8e-55
	IPRO	MobiDBLite|mobidb-lite|-|-|230|250|	-
	IPRO	MobiDBLite|mobidb-lite|-|-|230|256|	-
	IPRO	Pfam|PF02173|IPR003102|Coactivator CBP, pKID|59|86|GO:0005515|GO:0006355	1.8e-14
	IPRO	MobiDBLite|mobidb-lite|-|-|1|15|	-
	IPRO	PRINTS|PR00041|-|-|60|82|	1.4e-26
	IPRO	PRINTS|PR00041|-|-|270|290|	1.4e-26
	IPRO	PRINTS|PR00041|-|-|290|307|	1.4e-26
TPS_00013_1s	SWISS	sp|Q9CUS9|SPPL3_MOUSE Signal peptide peptidase-like 3 OS=Mus musculus OX=10090 GN=Sppl3 PE=1 SV=3	4e-142	416
	T1	EFV61909 transcript=EFV61909 gene=Tsp_08904.2	0	650
	T4	T4E_9403.1 transcript=T4E_9403.1 gene=T4E_9403	0	769
	NR	gi|954424828|gb|KRY76078.1| Signal peptide peptidase-like 3, partial [Trichinella pseudospiralis] >gi|954487569|gb|KRZ17209.1| Signal peptide peptidase-like 3, partial [Trichinella pseudospiralis] >gi|954512468|gb|KRZ40584.1| Signal peptide peptidase-like 3, partial [Trichinella pseudospiralis]	0	777
	KEGG	tsp:Tsp_08904a signal peptide peptidase family protein	0	650
	KEGG	tsp:Tsp_08904a signal peptide peptidase family protein	0	650
	IPRO	Pfam|PF04258|IPR007369|Peptidase A22B, signal peptide peptidase|54|361|GO:0004190|GO:0016021	1.4e-81
	IPRO	PANTHER|PTHR12174|IPR007369|Peptidase A22B, signal peptide peptidase|12|378|GO:0004190|GO:0016021	4.8e-145
	IPRO	SMART|SM00730|IPR006639|Presenilin/signal peptide peptidase|54|351|GO:0004190|GO:0016021	1.5e-78
	IPRO	PANTHER|PTHR12174:SF22|-|-|12|378|	4.8e-145
	TMHMM	Y
TPS_00014_1s	SWISS	sp|Q49427|PLSX_MYCGE Phosphate acyltransferase OS=Mycoplasma genitalium (strain ATCC 33530 / DSM 19775 / NCTC 10195 / G37) OX=243273 GN=plsX PE=3 SV=1	0.57	34.7
	T1	EFV48147 transcript=EFV48147 gene=Tsp_14053	1e-13	64.7
	T4	T4E_7345.1 transcript=T4E_7345.1 gene=T4E_7345	2e-56	179
	NR	gi|954512438|gb|KRZ40554.1| hypothetical protein T4C_4730 [Trichinella pseudospiralis]	3.57e-96	290
	KEGG	tsp:Tsp_13396 hypothetical protein	6.04e-11	64.7
	KEGG	tsp:Tsp_13396 hypothetical protein	6.04e-11	64.7
	IPRO	MobiDBLite|mobidb-lite|-|-|84|120|	-
TPS_00016_1s	SWISS	sp|Q6P5E6|GGA2_MOUSE ADP-ribosylation factor-binding protein GGA2 OS=Mus musculus OX=10090 GN=Gga2 PE=1 SV=1	1.3	30
	T4	T4E_9242.1 transcript=T4E_9242.1 gene=T4E_9242	1e-43	137
	NR	gi|954303076|gb|KRX91468.1| hypothetical protein T4E_9242 [Trichinella pseudospiralis] >gi|954444143|gb|KRY92223.1| hypothetical protein T4D_6644 [Trichinella pseudospiralis] >gi|954505870|gb|KRZ34337.1| hypothetical protein T4B_5146 [Trichinella pseudospiralis] >gi|954512427|gb|KRZ40543.1| hypothetical protein T4C_10249 [Trichinella pseudospiralis]	5.35e-41	137
TPS_00018_1s	SWISS	sp|Q7Z410|TMPS9_HUMAN Transmembrane protease serine 9 OS=Homo sapiens OX=9606 GN=TMPRSS9 PE=1 SV=2	1.3	34.7
	T1	EFV61892 transcript=EFV61892 gene=Tsp_08912.2	1e-88	266
	T4	T4E_11554.1 transcript=T4E_11554.1 gene=T4E_11554	3e-119	351
	NR	gi|954304953|gb|KRX93147.1| Vacuolar protein sorting-associated protein 29, partial [Trichinella pseudospiralis] >gi|954494790|gb|KRZ23775.1| Vacuolar protein sorting-associated protein 29, partial [Trichinella pseudospiralis] >gi|954512387|gb|KRZ40503.1| Vacuolar protein sorting-associated protein 29, partial [Trichinella pseudospiralis]	6.07e-117	351
	KEGG	tsp:Tsp_08912a vacuolar protein sorting-associated protein 29	3.03e-87	266
	KEGG	tsp:Tsp_08912a vacuolar protein sorting-associated protein 29	3.03e-87	266
	IPRO	PANTHER|PTHR22955:SF60|-|-|2|197|	3.6e-15
	IPRO	PANTHER|PTHR22955|-|-|2|197|	3.6e-15
TPS_00019_1s	SWISS	sp|Q7ZV68|VPS29_DANRE Vacuolar protein sorting-associated protein 29 OS=Danio rerio OX=7955 GN=vps29 PE=2 SV=1	3e-89	266
	T1	EFV61884 transcript=EFV61884 gene=Tsp_08917	8e-134	380
	T4	T4E_11554.1 transcript=T4E_11554.1 gene=T4E_11554	1e-133	382
	NR	gi|954475160|gb|KRZ05323.1| Vacuolar protein sorting-associated protein 29 [Trichinella zimbabwensis]	2.86e-133	379
	KEGG	tsp:Tsp_08917 vacuolar protein sorting-associated protein 29	1.02e-132	380
	KEGG	tsp:Tsp_08917 vacuolar protein sorting-associated protein 29	1.02e-132	380
	IPRO	SUPERFAMILY|SSF56300|IPR029052|Metallo-dependent phosphatase-like|1|180|-	7.27e-43
	IPRO	Gene3D|G3DSA:3.60.21.10|IPR029052|Metallo-dependent phosphatase-like|1|182|-	3.5e-76
	IPRO	PANTHER|PTHR11124|IPR000979|Phosphodiesterase MJ0936/Vps29|1|181|-	9.8e-77
	IPRO	TIGRFAM|TIGR00040|IPR000979|Phosphodiesterase MJ0936/Vps29|1|158|-	1.6e-30
	IPRO	CDD|cd07394|IPR028661|Vacuolar protein sorting-associated protein 29|2|179|GO:0030904|GO:0042147	6.34035e-109
	IPRO	Pfam|PF12850|IPR024654|Calcineurin-like phosphoesterase domain, lpxH-type|1|157|-	1.5e-19
	IPRO	PANTHER|PTHR11124:SF12|IPR028661|Vacuolar protein sorting-associated protein 29|1|181|GO:0030904|GO:0042147	9.8e-77
TPS_00020_1s	SWISS	sp|Q9DBG3|AP2B1_MOUSE AP-2 complex subunit beta OS=Mus musculus OX=10090 GN=Ap2b1 PE=1 SV=1	0	1339
	T1	EFV61885 transcript=EFV61885 gene=Tsp_08918	0	1065
	T4	T4E_8301.1 transcript=T4E_8301.1 gene=T4E_8301	0	1934
	NR	gi|954304899|gb|KRX93093.1| AP-2 complex subunit beta [Trichinella pseudospiralis] >gi|954424986|gb|KRY76236.1| AP-2 complex subunit beta [Trichinella pseudospiralis] >gi|954435709|gb|KRY84439.1| AP-2 complex subunit beta [Trichinella pseudospiralis] >gi|954494791|gb|KRZ23776.1| AP-2 complex subunit beta [Trichinella pseudospiralis] >gi|954494792|gb|KRZ23777.1| AP-2 complex subunit beta [Trichine…	0	1934
	KEGG	fcd:110856845 AP-1 complex subunit beta-1-like	0	1405
	KEGG	fcd:110856845 AP-1 complex subunit beta-1-like	0	1405
	IPRO	PIRSF|PIRSF002291|IPR016342|AP-1/2/4 complex subunit beta|1|772|GO:0015031|GO:0030276	0
	IPRO	SUPERFAMILY|SSF55711|IPR009028|Coatomer/calthrin adaptor appendage, C-terminal subdomain|829|941|GO:0006886|GO:0016192|GO:0030117	1.41e-37
	IPRO	SMART|SM00809|IPR008152|Clathrin adaptor, alpha/beta/gamma-adaptin, appendage, Ig-like subdomain|714|821|GO:0006886|GO:0016192	1.6e-13
	IPRO	Pfam|PF09066|IPR015151|Beta-adaptin appendage, C-terminal subdomain|832|940|GO:0006886|GO:0016192|GO:0030131	2.1e-30
	IPRO	Pfam|PF02883|IPR008152|Clathrin adaptor, alpha/beta/gamma-adaptin, appendage, Ig-like subdomain|716|815|GO:0006886|GO:0016192	4.6e-13
	IPRO	PANTHER|PTHR11134:SF31|-|-|1|941|	0
	IPRO	SMART|SM01020|IPR015151|Beta-adaptin appendage, C-terminal subdomain|830|941|GO:0006886|GO:0016192|GO:0030131	6.6e-41
	IPRO	Gene3D|G3DSA:2.60.40.1150|IPR013037|Clathrin adaptor, beta-adaptin, appendage, Ig-like subdomain|709|825|GO:0006886|GO:0016192	1.9e-48
	IPRO	Pfam|PF01602|IPR002553|Clathrin/coatomer adaptor, adaptin-like, N-terminal|15|530|GO:0006886|GO:0016192|GO:0030117	1.8e-162
	IPRO	SUPERFAMILY|SSF48371|IPR016024|Armadillo-type fold|6|577|-	7.68e-142
	IPRO	Gene3D|G3DSA:1.25.10.10|IPR011989|Armadillo-like helical|1|590|-	1.6e-232
	IPRO	PANTHER|PTHR11134|IPR026739|AP complex subunit beta|1|941|GO:0016192	0
	IPRO	SUPERFAMILY|SSF49348|IPR013041|Clathrin adaptor, appendage, Ig-like subdomain superfamily|711|827|-	1.53e-39
	IPRO	Gene3D|G3DSA:3.30.310.10|IPR012295|TBP domain superfamily|826|942|-	9.7e-41
TPS_00021_1s	SWISS	sp|Q99LD4|CSN1_MOUSE COP9 signalosome complex subunit 1 OS=Mus musculus OX=10090 GN=Gps1 PE=1 SV=1	2e-76	253
	T1	EFV61886 transcript=EFV61886 gene=Tsp_08919	0	535
	T4	T4E_5426.1 transcript=T4E_5426.1 gene=T4E_5426	0	988
	NR	gi|954424911|gb|KRY76161.1| COP9 signalosome complex subunit 1 [Trichinella pseudospiralis] >gi|954494800|gb|KRZ23785.1| COP9 signalosome complex subunit 1 [Trichinella pseudospiralis] >gi|954512458|gb|KRZ40574.1| COP9 signalosome complex subunit 1 [Trichinella pseudospiralis]	0	989
	KEGG	tsp:Tsp_08919 COP9 signalosome complex subunit 1	0	535
	KEGG	tsp:Tsp_08919 COP9 signalosome complex subunit 1	0	535
	IPRO	SUPERFAMILY|SSF46785|IPR036390|Winged helix DNA-binding domain superfamily|351|431|-	1.9e-09
	IPRO	Gene3D|G3DSA:1.25.40.570|-|-|38|406|	9.1e-103
	IPRO	Pfam|PF10602|IPR019585|26S proteasome regulatory subunit Rpn7/COP9 signalosome complex subunit 1|117|290|-	1.1e-28
	IPRO	PANTHER|PTHR14145:SF2|IPR033008|COP9 signalosome complex subunit 1|35|467|GO:0000338|GO:0008180	1.2e-94
	IPRO	Pfam|PF01399|IPR000717|Proteasome component (PCI) domain|322|424|-	5e-12
	IPRO	SMART|SM00753|-|-|356|443|	8.4e-11
	IPRO	PANTHER|PTHR14145|-|-|35|467|	1.2e-94
	IPRO	SMART|SM00088|IPR000717|Proteasome component (PCI) domain|356|443|-	8.4e-11
	IPRO	Coils|Coil|-|-|429|449|	-
TPS_00024_1s	SWISS	sp|P77834|PUNA_GEOSE Purine nucleoside phosphorylase 1 OS=Geobacillus stearothermophilus OX=1422 GN=punA PE=1 SV=1	3e-85	263
	T1	EFV61867 transcript=EFV61867 gene=Tsp_08926	0	558
	T4	T4E_10133.2 transcript=T4E_10133.2 gene=T4E_10133	0	591
	NR	gi|954304945|gb|KRX93139.1| Purine nucleoside phosphorylase 1 [Trichinella pseudospiralis] >gi|954304946|gb|KRX93140.1| Purine nucleoside phosphorylase 1 [Trichinella pseudospiralis] >gi|954512470|gb|KRZ40586.1| Purine nucleoside phosphorylase 1 [Trichinella pseudospiralis]	0	591
	KEGG	tsp:Tsp_08926 xanthosine phosphorylase	0	558
	KEGG	tsp:Tsp_08926 xanthosine phosphorylase	0	558
	IPRO	Pfam|PF01048|IPR000845|Nucleoside phosphorylase domain|29|281|GO:0003824|GO:0009116	6.3e-46
	IPRO	SUPERFAMILY|SSF53167|IPR035994|Nucleoside phosphorylase superfamily|7|282|GO:0003824|GO:0009116	8.21e-86
	IPRO	TIGRFAM|TIGR01700|IPR011270|Purine nucleoside phosphorylase I, inosine/guanosine-specific|29|280|GO:0004731|GO:0006139	1.1e-96
	IPRO	PIRSF|PIRSF000477|IPR011268|Purine nucleoside phosphorylase|2|283|GO:0004731|GO:0006139	3.6e-99
	IPRO	TIGRFAM|TIGR01697|IPR011268|Purine nucleoside phosphorylase|29|280|GO:0004731|GO:0006139	3.1e-98
	IPRO	Gene3D|G3DSA:3.40.50.1580|IPR035994|Nucleoside phosphorylase superfamily|3|284|GO:0003824|GO:0009116	6.7e-105
	IPRO	PANTHER|PTHR11904|IPR011268|Purine nucleoside phosphorylase|5|284|GO:0004731|GO:0006139	6.1e-105
	IPRO	CDD|cd09009|IPR011268|Purine nucleoside phosphorylase|10|280|GO:0004731|GO:0006139	6.23075e-149
TPS_00025_1s	SWISS	sp|P97819|PLPL9_MOUSE 85/88 kDa calcium-independent phospholipase A2 OS=Mus musculus OX=10090 GN=Pla2g6 PE=1 SV=3	7e-81	278
	T1	EFV61868 transcript=EFV61868 gene=Tsp_08927	0	839
	T4	T4E_4841.5 transcript=T4E_4841.5 gene=T4E_4841	0	1258
	NR	gi|954512373|gb|KRZ40489.1| 85/88 kDa calcium-independent phospholipase A2, partial [Trichinella pseudospiralis]	0	1277
	KEGG	tsp:Tsp_08927 calcium-independent phospholipase A2	0	839
	KEGG	tsp:Tsp_08927 calcium-independent phospholipase A2	0	839
	IPRO	SUPERFAMILY|SSF48403|IPR036770|Ankyrin repeat-containing domain superfamily|2|177|-	3.38e-25
	IPRO	SUPERFAMILY|SSF52151|IPR016035|Acyl transferase/acyl hydrolase/lysophospholipase|245|538|-	2.62e-40
	IPRO	Gene3D|G3DSA:1.25.40.20|IPR036770|Ankyrin repeat-containing domain superfamily|1|186|-	1.4e-26
	IPRO	Pfam|PF01734|IPR002641|Patatin-like phospholipase domain|246|421|GO:0006629	3.8e-14
	IPRO	PANTHER|PTHR24139|-|-|2|543|	7.6e-132
	IPRO	Gene3D|G3DSA:3.40.1090.10|-|-|231|553|	2.9e-55
	IPRO	PANTHER|PTHR24139:SF34|-|-|2|543|	7.6e-132
TPS_00026_1s	SWISS	sp|Q8BZT7|PA2G3_MOUSE Group 3 secretory phospholipase A2 OS=Mus musculus OX=10090 GN=Pla2g3 PE=1 SV=1	9e-34	133
	T4	T4E_560.1 transcript=T4E_560.1 gene=T4E_560	0	630
	NR	gi|954518099|gb|KRZ45959.1| Group 3 secretory phospholipase A2, partial [Trichinella pseudospiralis]	0	636
	KEGG	cge:100761489 Pla2g3; group 3 secretory phospholipase A2	2.32e-34	137
	KEGG	cge:100761489 Pla2g3; group 3 secretory phospholipase A2	2.32e-34	137
	IPRO	Pfam|PF05826|IPR016090|Phospholipase A2 domain|178|271|GO:0004623|GO:0006644|GO:0050482	9e-32
	IPRO	Gene3D|G3DSA:1.20.90.10|IPR036444|Phospholipase A2 domain superfamily|175|301|GO:0004623|GO:0006644|GO:0050482	3.5e-36
	IPRO	PANTHER|PTHR12253|-|-|79|300|	2e-50
	IPRO	SUPERFAMILY|SSF48619|IPR036444|Phospholipase A2 domain superfamily|177|292|GO:0004623|GO:0006644|GO:0050482	3.28e-30
	SIGNALP	Y
TPS_00027_1s	SWISS	sp|P97819|PLPL9_MOUSE 85/88 kDa calcium-independent phospholipase A2 OS=Mus musculus OX=10090 GN=Pla2g6 PE=1 SV=3	3e-07	54.3
	T1	EFV61869 transcript=EFV61869 gene=Tsp_08928	5e-34	120
	T4	T4E_4841.4 transcript=T4E_4841.4 gene=T4E_4841	7e-165	478
	NR	gi|954424854|gb|KRY76104.1| 85/88 kDa calcium-independent phospholipase A2 [Trichinella pseudospiralis]	3.24e-172	491
	KEGG	tsp:Tsp_08928 hypothetical protein	3.16e-32	120
	KEGG	tsp:Tsp_08928 hypothetical protein	3.16e-32	120
	IPRO	SUPERFAMILY|SSF48403|IPR036770|Ankyrin repeat-containing domain superfamily|126|228|-	1.87e-14
	IPRO	Gene3D|G3DSA:1.25.40.20|IPR036770|Ankyrin repeat-containing domain superfamily|117|232|-	1.2e-12
	SIGNALP	Y
TPS_00028_1s	SWISS	sp|Q6UXT9|ABH15_HUMAN Protein ABHD15 OS=Homo sapiens OX=9606 GN=ABHD15 PE=1 SV=2	1.3	33.1
	T1	EFV61870 transcript=EFV61870 gene=Tsp_08929	6e-112	327
	T4	T4E_5919.1 transcript=T4E_5919.1 gene=T4E_5919	2e-135	382
	NR	gi|954494782|gb|KRZ23767.1| hypothetical protein T4B_291 [Trichinella pseudospiralis] >gi|954512419|gb|KRZ40535.1| hypothetical protein T4C_5187 [Trichinella pseudospiralis]	6.68e-134	383
	KEGG	tsp:Tsp_08929 hypothetical protein	1.04e-110	327
	KEGG	tsp:Tsp_08929 hypothetical protein	1.04e-110	327
	IPRO	MobiDBLite|mobidb-lite|-|-|37|62|	-
	SIGNALP	Y
TPS_00029_1s	SWISS	sp|Q9BQS2|SYT15_HUMAN Synaptotagmin-15 OS=Homo sapiens OX=9606 GN=SYT15 PE=1 SV=3	1e-52	185
	T1	EFV61872 transcript=EFV61872 gene=Tsp_08931	9e-164	464
	T4	T4E_9236.1 transcript=T4E_9236.1 gene=T4E_9236	0	549
	NR	gi|954424938|gb|KRY76188.1| Synaptotagmin-15, partial [Trichinella pseudospiralis]	0	696
	KEGG	tsp:Tsp_08931 putative synaptotagmin-15	9.91e-163	464
	KEGG	tsp:Tsp_08931 putative synaptotagmin-15	9.91e-163	464
	IPRO	SMART|SM00239|IPR000008|C2 domain|86|190|-	3.1e-10
	IPRO	SMART|SM00239|IPR000008|C2 domain|221|324|-	4.1e-10
	IPRO	Gene3D|G3DSA:2.60.40.150|IPR035892|C2 domain superfamily|198|340|-	7.1e-26
	IPRO	SUPERFAMILY|SSF49562|IPR035892|C2 domain superfamily|64|193|-	5.27e-21
	IPRO	SUPERFAMILY|SSF49562|IPR035892|C2 domain superfamily|204|329|-	1.08e-20
	IPRO	Pfam|PF00168|IPR000008|C2 domain|86|192|-	1.1e-09
	IPRO	Pfam|PF00168|IPR000008|C2 domain|221|322|-	2.1e-09
	IPRO	PANTHER|PTHR10024:SF234|IPR030539|Synaptotagmin-15|35|340|-	1.6e-78
	IPRO	PANTHER|PTHR10024|-|-|35|340|	1.6e-78
	IPRO	Gene3D|G3DSA:2.60.40.150|IPR035892|C2 domain superfamily|66|197|-	2.4e-22
TPS_00030_1s	SWISS	sp|Q6PGP7|SKI3_HUMAN Superkiller complex protein 3 OS=Homo sapiens OX=9606 GN=SKIC3 PE=1 SV=1	8e-26	120
	T1	EFV61875	0	1478
	T4	T4E_2968.16	0	2150
	NR	gi|954424852|gb|KRY76102.1| Tetratricopeptide repeat protein 37 [Trichinella pseudospiralis]	0	3412
	KEGG	tsp:Tsp_08935 putative tetratricopeptide repeat-containing domain protein	0	1478
	IPRO	Gene3D|G3DSA:1.25.40.10|IPR011990|Tetratricopeptide-like helical domain superfamily|34|191|GO:0005515	3e-10
	IPRO	PANTHER|PTHR15704:SF7|-|-|73|1089|	2.5e-87
	IPRO	SUPERFAMILY|SSF48452|IPR011990|Tetratricopeptide-like helical domain superfamily|513|732|GO:0005515	1.14e-15
	IPRO	MobiDBLite|mobidb-lite|-|-|46|61|	-
	IPRO	Gene3D|G3DSA:1.25.40.10|IPR011990|Tetratricopeptide-like helical domain superfamily|353|758|GO:0005515	7e-31
	IPRO	MobiDBLite|mobidb-lite|-|-|1|28|	-
	IPRO	PANTHER|PTHR15704|IPR039226|Ski3/TTC37|73|1089|GO:0006401|GO:0055087	2.5e-87
	IPRO	Gene3D|G3DSA:1.25.40.10|IPR011990|Tetratricopeptide-like helical domain superfamily|759|1107|GO:0005515	3.5e-25
	IPRO	Coils|Coil|-|-|457|477|	-
	IPRO	MobiDBLite|mobidb-lite|-|-|1|61|	-
	IPRO	SUPERFAMILY|SSF48452|IPR011990|Tetratricopeptide-like helical domain superfamily|891|1067|GO:0005515	1.37e-20
	IPRO	SUPERFAMILY|SSF48452|IPR011990|Tetratricopeptide-like helical domain superfamily|72|154|GO:0005515	2.41e-12
TPS_00031_1s	SWISS	sp|Q66474|POLG_EC06C Genome polyprotein OS=Echovirus 6 (strain Charles) OX=103913 PE=1 SV=3	0.56	32.3
	T4	T4E_8508.1 transcript=T4E_8508.1 gene=T4E_8508	2e-24	89.7
	NR	gi|954304941|gb|KRX93135.1| hypothetical protein T4E_8508 [Trichinella pseudospiralis]	1.56e-21	89.7
TPS_00032_1s	SWISS	sp|Q5R4B3|ERF3B_PONAB Eukaryotic peptide chain release factor GTP-binding subunit ERF3B OS=Pongo abelii OX=9601 GN=GSPT2 PE=2 SV=1	0	582
	T1	EFV61876 transcript=EFV61876 gene=Tsp_08936	0	941
	T4	T4E_5533.1 transcript=T4E_5533.1 gene=T4E_5533	0	735
	NR	gi|954435769|gb|KRY84499.1| Eukaryotic peptide chain release factor GTP-binding subunit ERF3B [Trichinella pseudospiralis] >gi|954494803|gb|KRZ23788.1| Eukaryotic peptide chain release factor GTP-binding subunit ERF3B [Trichinella pseudospiralis]	0	986
	KEGG	tsp:Tsp_08936 eukaryotic peptide chain release factor GTP-binding subunit ERF3A	0	941
	KEGG	tsp:Tsp_08936 eukaryotic peptide chain release factor GTP-binding subunit ERF3A	0	941
	IPRO	PRINTS|PR00315|IPR000795|Translational (tr)-type GTP-binding domain|248|259|GO:0003924|GO:0005525	4.6e-16
	IPRO	PRINTS|PR00315|IPR000795|Translational (tr)-type GTP-binding domain|232|242|GO:0003924|GO:0005525	4.6e-16
	IPRO	PRINTS|PR00315|IPR000795|Translational (tr)-type GTP-binding domain|212|220|GO:0003924|GO:0005525	4.6e-16
	IPRO	PRINTS|PR00315|IPR000795|Translational (tr)-type GTP-binding domain|292|301|GO:0003924|GO:0005525	4.6e-16
	IPRO	PRINTS|PR00315|IPR000795|Translational (tr)-type GTP-binding domain|153|166|GO:0003924|GO:0005525	4.6e-16
	IPRO	SUPERFAMILY|SSF50447|IPR009000|Translation protein, beta-barrel domain superfamily|375|465|-	4.78e-19
	IPRO	SUPERFAMILY|SSF50465|IPR009001|Translation elongation factor EF1A/initiation factor IF2gamma, C-terminal|470|525|-	8.43e-15
	IPRO	Gene3D|G3DSA:2.40.30.10|-|-|378|463|	7e-21
	IPRO	ProSitePatterns|PS00301|IPR031157|Tr-type G domain, conserved site|205|220|-	-
	IPRO	PANTHER|PTHR23115|-|-|70|526|	1.1e-204
	IPRO	Gene3D|G3DSA:3.40.50.300|-|-|131|374|	2.7e-78
	IPRO	CDD|cd04089|-|-|381|461|	2.20282e-46
	IPRO	PANTHER|PTHR23115:SF125|-|-|70|526|	1.1e-204
	IPRO	Gene3D|G3DSA:2.40.30.10|-|-|468|544|	5.6e-15
	IPRO	Pfam|PF03143|IPR004160|Translation elongation factor EFTu/EF1A, C-terminal|470|525|-	8.5e-09
	IPRO	Coils|Coil|-|-|176|196|	-
	IPRO	CDD|cd01883|-|-|153|372|	3.32554e-139
	IPRO	SUPERFAMILY|SSF52540|IPR027417|P-loop containing nucleoside triphosphate hydrolase|143|346|-	8.77e-56
	IPRO	Pfam|PF00009|IPR000795|Translational (tr)-type GTP-binding domain|150|368|GO:0003924|GO:0005525	2.7e-41
TPS_00034_1s	SWISS	sp|P93107|PF20_CHLRE Flagellar WD repeat-containing protein Pf20 OS=Chlamydomonas reinhardtii OX=3055 GN=PF20 PE=1 SV=1	0.21	39.3
	T1	EFV61878 transcript=EFV61878 gene=Tsp_08938	0	1206
	T4	T4E_11584.1 transcript=T4E_11584.1 gene=T4E_11584	2e-72	246
	NR	gi|954424806|gb|KRY76056.1| hypothetical protein T4A_1217, partial [Trichinella pseudospiralis] >gi|954494817|gb|KRZ23802.1| hypothetical protein T4B_9979, partial [Trichinella pseudospiralis] >gi|954512437|gb|KRZ40553.1| hypothetical protein T4C_4734, partial [Trichinella pseudospiralis]	0	1586
	KEGG	tsp:Tsp_08938 hypothetical protein	0	1206
	KEGG	tsp:Tsp_08938 hypothetical protein	0	1206
	IPRO	Coils|Coil|-|-|273|318|	-
	IPRO	Coils|Coil|-|-|891|918|	-
	IPRO	MobiDBLite|mobidb-lite|-|-|1|32|	-
	IPRO	Coils|Coil|-|-|337|357|	-
	IPRO	Coils|Coil|-|-|235|262|	-
	IPRO	Coils|Coil|-|-|167|201|	-
TPS_00035_1s	SWISS	sp|Q9C0B7|TNG6_HUMAN Transport and Golgi organization protein 6 homolog OS=Homo sapiens OX=9606 GN=TANGO6 PE=1 SV=2	2e-09	65.5
	T4	T4E_3700.1 transcript=T4E_3700.1 gene=T4E_3700	0	1883
	NR	gi|954424973|gb|KRY76223.1| Transport and Golgi organization protein 6 -like protein [Trichinella pseudospiralis] >gi|954494807|gb|KRZ23792.1| Transport and Golgi organization protein 6 -like protein [Trichinella pseudospiralis] >gi|954512330|gb|KRZ40446.1| Transport and Golgi organization protein 6 -like protein [Trichinella pseudospiralis]	0	1890
	KEGG	ags:114121851 uncharacterized protein LOC114121851	4.58e-19	100
	KEGG	ags:114121851 uncharacterized protein LOC114121851	4.58e-19	100
	IPRO	Pfam|PF10363|IPR019451|RNA polymerase II assembly factor Rtp1, C-terminal|673|784|-	1.5e-22
	IPRO	PANTHER|PTHR20959|IPR039600|TANGO6/Rtp1|156|913|-	3.1e-45
	IPRO	SUPERFAMILY|SSF48371|IPR016024|Armadillo-type fold|533|891|-	2.3e-14
TPS_00036_1s	SWISS	sp|O95478|NSA2_HUMAN Ribosome biogenesis protein NSA2 homolog OS=Homo sapiens OX=9606 GN=NSA2 PE=1 SV=1	5e-118	344
	T1	EFV61879 transcript=EFV61879 gene=Tsp_08939	2e-167	466
	T4	T4E_42.1 transcript=T4E_42.1 gene=T4E_42	1e-172	479
	NR	gi|954304950|gb|KRX93144.1| Ribosome biogenesis protein NSA2 -like protein [Trichinella pseudospiralis] >gi|954424871|gb|KRY76121.1| Ribosome biogenesis protein NSA2 -like protein [Trichinella pseudospiralis] >gi|954494809|gb|KRZ23794.1| Ribosome biogenesis protein NSA2 -like protein [Trichinella pseudospiralis] >gi|954512430|gb|KRZ40546.1| Ribosome biogenesis protein NSA2 -like protein [Trichine…	1.3e-170	479
	KEGG	tsp:Tsp_08939 ribosome biogenesis protein NSA2-like protein	1.88e-166	466
	KEGG	tsp:Tsp_08939 ribosome biogenesis protein NSA2-like protein	1.88e-166	466
	IPRO	Gene3D|G3DSA:2.40.10.310|-|-|179|239|	5.3e-13
	IPRO	CDD|cd11381|IPR039411|Ribosomal biogenesis NSA2 family|4|234|-	7.37445e-153
	IPRO	PANTHER|PTHR12642|IPR039411|Ribosomal biogenesis NSA2 family|1|234|-	3.1e-112
	IPRO	Pfam|PF01201|IPR022309|Ribosomal protein S8e/ribosomal biogenesis NSA2|36|234|-	2.7e-32
TPS_00037_1s	SWISS	sp|Q58CU2|E41L5_BOVIN Band 4.1-like protein 5 OS=Bos taurus OX=9913 GN=EPB41L5 PE=1 SV=1	8e-146	441
	T1	EFV57159 transcript=EFV57159 gene=Tsp_01787	0	1035
	T4	T4E_8853.1 transcript=T4E_8853.1 gene=T4E_8853	0	1226
	NR	gi|954427421|gb|KRY78519.1| Band 4.1-like protein 5 [Trichinella pseudospiralis] >gi|954427422|gb|KRY78520.1| Band 4.1-like protein 5 [Trichinella pseudospiralis]	0	1230
	KEGG	tsp:Tsp_01787 putative FERM central domain protein	0	1035
	KEGG	tsp:Tsp_01787 putative FERM central domain protein	0	1035
	IPRO	Pfam|PF09379|IPR018979|FERM, N-terminal|134|195|-	7.8e-16
	IPRO	Pfam|PF00373|IPR019748|FERM central domain|214|322|-	1.9e-20
	IPRO	Gene3D|G3DSA:2.30.29.30|IPR011993|PH-like domain superfamily|317|400|-	2.5e-15
	IPRO	SUPERFAMILY|SSF54236|IPR029071|Ubiquitin-like domain superfamily|131|210|-	2.48e-22
	IPRO	ProSitePatterns|PS00660|IPR019747|FERM conserved site|184|213|-	-
	IPRO	SUPERFAMILY|SSF50729|-|-|315|428|	2.27e-19
	IPRO	SMART|SM01196|IPR018980|FERM, C-terminal PH-like domain|326|438|-	1.4e-11
	IPRO	ProSitePatterns|PS00661|IPR019747|FERM conserved site|292|321|-	-
	IPRO	PANTHER|PTHR23280:SF25|-|-|386|673|	2.3e-167
	IPRO	PANTHER|PTHR23280:SF25|-|-|125|385|	2.3e-167
	IPRO	MobiDBLite|mobidb-lite|-|-|422|469|	-
	IPRO	Gene3D|G3DSA:1.20.80.10|IPR014352|FERM/acyl-CoA-binding protein superfamily|209|316|-	2.4e-42
	IPRO	Gene3D|G3DSA:3.10.20.90|-|-|124|208|	1e-24
	IPRO	CDD|cd14473|IPR019748|FERM central domain|222|314|-	2.46653e-33
	IPRO	SMART|SM01195|IPR014847|FERM adjacent (FA)|397|442|-	9.3e-09
	IPRO	PRINTS|PR00935|IPR019749|Band 4.1 domain|241|261|-	3.1e-19
	IPRO	PRINTS|PR00935|IPR019749|Band 4.1 domain|302|318|-	3.1e-19
	IPRO	PRINTS|PR00935|IPR019749|Band 4.1 domain|163|175|-	3.1e-19
	IPRO	PRINTS|PR00935|IPR019749|Band 4.1 domain|228|241|-	3.1e-19
	IPRO	MobiDBLite|mobidb-lite|-|-|422|468|	-
	IPRO	Pfam|PF08736|IPR014847|FERM adjacent (FA)|398|440|-	2.7e-09
	IPRO	PANTHER|PTHR23280|-|-|386|673|	2.3e-167
	IPRO	PANTHER|PTHR23280|-|-|125|385|	2.3e-167
	IPRO	CDD|cd17108|-|-|130|210|	9.84795e-50
	IPRO	SUPERFAMILY|SSF47031|IPR035963|FERM superfamily, second domain|213|317|-	3.27e-35
	IPRO	MobiDBLite|mobidb-lite|-|-|566|650|	-
	IPRO	Pfam|PF09380|IPR018980|FERM, C-terminal PH-like domain|327|385|-	3.2e-09
	IPRO	MobiDBLite|mobidb-lite|-|-|374|397|	-
	IPRO	CDD|cd13186|-|-|318|385|	3.34696e-33
	IPRO	SMART|SM00295|IPR019749|Band 4.1 domain|126|322|-	6.2e-67
TPS_00038_1s	SWISS	sp|Q8NHZ8|CDC26_HUMAN Anaphase-promoting complex subunit CDC26 OS=Homo sapiens OX=9606 GN=CDC26 PE=1 SV=1	2.7	28.5
	NR	gi|954512390|gb|KRZ40506.1| hypothetical protein T4C_6464 [Trichinella pseudospiralis]	1.47e-25	99.4
TPS_00039_1s	SWISS	sp|Q8MIR4|COASY_PIG Bifunctional coenzyme A synthase OS=Sus scrofa OX=9823 GN=COASY PE=1 SV=1	6e-57	203
	T1	EFV61881 transcript=EFV61881 gene=Tsp_08941	0	768
	T4	T4E_10606.1 transcript=T4E_10606.1 gene=T4E_10606	0	857
	NR	gi|954424953|gb|KRY76203.1| Bifunctional coenzyme A synthase, partial [Trichinella pseudospiralis] >gi|954494780|gb|KRZ23765.1| Bifunctional coenzyme A synthase, partial [Trichinella pseudospiralis] >gi|954512425|gb|KRZ40541.1| Bifunctional coenzyme A synthase, partial [Trichinella pseudospiralis]	0	859
	KEGG	tsp:Tsp_08941 coenzyme A synthase	0	768
	KEGG	tsp:Tsp_08941 coenzyme A synthase	0	768
	IPRO	SUPERFAMILY|SSF52374|-|-|183|332|	2.73e-13
	IPRO	SUPERFAMILY|SSF52540|IPR027417|P-loop containing nucleoside triphosphate hydrolase|349|433|-	2.03e-13
	IPRO	Pfam|PF01121|IPR001977|Dephospho-CoA kinase|350|434|GO:0004140|GO:0005524|GO:0015937	3.2e-22
	IPRO	Gene3D|G3DSA:3.40.50.620|IPR014729|Rossmann-like alpha/beta/alpha sandwich fold|183|333|-	1.5e-39
	IPRO	PANTHER|PTHR10695:SF46|-|-|350|435|	2e-39
	IPRO	PANTHER|PTHR10695:SF46|-|-|184|328|	2e-39
	IPRO	CDD|cd02164|-|-|184|327|	8.39863e-50
	IPRO	CDD|cd02022|-|-|350|434|	1.02306e-29
	IPRO	Gene3D|G3DSA:3.40.50.300|-|-|336|442|	3.7e-31
	IPRO	PANTHER|PTHR10695|-|-|350|435|	2e-39
	IPRO	PANTHER|PTHR10695|-|-|184|328|	2e-39
	IPRO	TIGRFAM|TIGR00152|IPR001977|Dephospho-CoA kinase|350|434|GO:0004140|GO:0005524|GO:0015937	1e-22
TPS_00039_2s	SWISS	sp|Q8MIR4|COASY_PIG Bifunctional coenzyme A synthase OS=Sus scrofa OX=9823 GN=COASY PE=1 SV=1	3e-55	203
	T1	EFV61881 transcript=EFV61881 gene=Tsp_08941	0	770
	T4	T4E_10606.1 transcript=T4E_10606.1 gene=T4E_10606	0	1241
	NR	gi|954424953|gb|KRY76203.1| Bifunctional coenzyme A synthase, partial [Trichinella pseudospiralis] >gi|954494780|gb|KRZ23765.1| Bifunctional coenzyme A synthase, partial [Trichinella pseudospiralis] >gi|954512425|gb|KRZ40541.1| Bifunctional coenzyme A synthase, partial [Trichinella pseudospiralis]	0	1243
	KEGG	tsp:Tsp_08941 coenzyme A synthase	0	770
	KEGG	tsp:Tsp_08941 coenzyme A synthase	0	770
	IPRO	CDD|cd02022|-|-|562|646|	6.72249e-29
	IPRO	Gene3D|G3DSA:3.40.50.620|IPR014729|Rossmann-like alpha/beta/alpha sandwich fold|395|545|-	3.1e-39
	IPRO	SUPERFAMILY|SSF51735|IPR036291|NAD(P)-binding domain superfamily|40|206|-	6.91e-30
	IPRO	PANTHER|PTHR10695:SF46|-|-|396|540|	5.6e-39
	IPRO	SUPERFAMILY|SSF52374|-|-|395|544|	5.63e-13
	IPRO	Gene3D|G3DSA:3.40.50.720|-|-|31|132|	1.4e-24
	IPRO	PANTHER|PTHR10695|-|-|396|540|	5.6e-39
	IPRO	PANTHER|PTHR10695|-|-|562|647|	5.6e-39
	IPRO	PANTHER|PTHR10695:SF46|-|-|562|647|	5.6e-39
	IPRO	Pfam|PF01121|IPR001977|Dephospho-CoA kinase|562|646|GO:0004140|GO:0005524|GO:0015937	5.7e-22
	IPRO	Pfam|PF00106|IPR002347|Short-chain dehydrogenase/reductase SDR|44|131|GO:0016491	3.6e-13
	IPRO	Gene3D|G3DSA:3.40.50.300|-|-|548|653|	6.7e-31
	IPRO	TIGRFAM|TIGR00152|IPR001977|Dephospho-CoA kinase|562|646|GO:0004140|GO:0005524|GO:0015937	1.8e-22
	IPRO	SUPERFAMILY|SSF52540|IPR027417|P-loop containing nucleoside triphosphate hydrolase|561|645|-	3.78e-13
	TMHMM	Y
TPS_00040_1s	SWISS	sp|Q7M761|OVCH2_MOUSE Ovochymase-2 OS=Mus musculus OX=10090 GN=Ovch2 PE=2 SV=1	1e-43	162
	T1	EFV61857 transcript=EFV61857 gene=Tsp_08945	0	535
	T4	T4E_1791.1 transcript=T4E_1791.1 gene=T4E_1791	0	621
	NR	gi|954424992|gb|KRY76242.1| Chymotrypsin-C [Trichinella pseudospiralis] >gi|954435767|gb|KRY84497.1| Chymotrypsin-C, partial [Trichinella pseudospiralis] >gi|954494801|gb|KRZ23786.1| Chymotrypsin-C, partial [Trichinella pseudospiralis] >gi|954512371|gb|KRZ40487.1| Chymotrypsin-C, partial [Trichinella pseudospiralis]	0	622
	KEGG	tsp:Tsp_08945 peptidase, S1A subfamily	0	535
	KEGG	tsp:Tsp_08945 peptidase, S1A subfamily	0	535
	IPRO	SUPERFAMILY|SSF50494|IPR009003|Peptidase S1, PA clan|12|294|-	8.31e-76
	IPRO	ProSitePatterns|PS00135|IPR033116|Serine proteases, trypsin family, serine active site|239|250|-	-
	IPRO	Gene3D|G3DSA:2.40.10.10|IPR043504|Peptidase S1, PA clan, chymotrypsin-like fold|38|295|-	3.9e-73
	IPRO	SMART|SM00020|IPR001254|Serine proteases, trypsin domain|42|289|GO:0004252|GO:0006508	9e-80
	IPRO	CDD|cd00190|IPR001254|Serine proteases, trypsin domain|43|292|GO:0004252|GO:0006508	2.05062e-88
	IPRO	Pfam|PF00089|IPR001254|Serine proteases, trypsin domain|43|289|GO:0004252|GO:0006508	3.2e-55
	IPRO	ProSitePatterns|PS00134|IPR018114|Serine proteases, trypsin family, histidine active site|92|97|GO:0004252|GO:0006508	-
	IPRO	PANTHER|PTHR24253|-|-|22|295|	1.9e-68
	SIGNALP	Y
TPS_00042_1s	SWISS	sp|Q6FLB1|SPT6_CANGA Transcription elongation factor SPT6 OS=Candida glabrata (strain ATCC 2001 / BCRC 20586 / JCM 3761 / NBRC 0622 / NRRL Y-65 / CBS 138) OX=284593 GN=SPT6 PE=1 SV=1	3.1	29.6
	T1	EFV49094 transcript=EFV49094 gene=Tsp_13110	2e-23	89.7
	T4	T4E_6357.1 transcript=T4E_6357.1 gene=T4E_6357	2e-26	99.8
	NR	gi|954435770|gb|KRY84500.1| hypothetical protein T4D_12666 [Trichinella pseudospiralis]	9.08e-41	145
	KEGG	tsp:Tsp_13110 hypothetical protein	2.08e-21	89.7
	KEGG	tsp:Tsp_13110 hypothetical protein	2.08e-21	89.7
TPS_00043_1s	SWISS	sp|Q07633|TGB2_PVXHB Movement protein TGB2 OS=Potato virus X (strain HB) OX=73488 GN=ORF3 PE=3 SV=1	5.4	28.9
	T1	EFV48351 transcript=EFV48351 gene=Tsp_13848	7e-12	57.4
	T4	T4E_6357.1 transcript=T4E_6357.1 gene=T4E_6357	2e-35	124
	NR	gi|954297430|gb|KRX86693.1| hypothetical protein T4E_6357 [Trichinella pseudospiralis]	3.15e-32	124
	KEGG	tsp:Tsp_13848 hypothetical protein	2.54e-09	57.4
	KEGG	tsp:Tsp_13848 hypothetical protein	2.54e-09	57.4
	IPRO	MobiDBLite|mobidb-lite|-|-|46|62|	-
	IPRO	MobiDBLite|mobidb-lite|-|-|30|45|	-
	IPRO	MobiDBLite|mobidb-lite|-|-|1|62|	-
TPS_00045_1s	SWISS	sp|A9ENT2|SATC1_SORC5 Probable bifunctional SAT/APS kinase 1 OS=Sorangium cellulosum (strain So ce56) OX=448385 GN=sat1/cysC1 PE=3 SV=1	1.6	31.2
	T1	EFV49853 transcript=EFV49853 gene=Tsp_12403	5e-35	128
	T4	T4E_6357.1 transcript=T4E_6357.1 gene=T4E_6357	1e-42	145
	NR	gi|954435770|gb|KRY84500.1| hypothetical protein T4D_12666 [Trichinella pseudospiralis]	4.68e-59	194
	KEGG	tsp:Tsp_12403 putative integrase core domain protein	4.05e-33	128
	KEGG	tsp:Tsp_12403 putative integrase core domain protein	4.05e-33	128
TPS_00046_1s	SWISS	sp|A4WHY9|NADM_PYRAR Nicotinamide-nucleotide adenylyltransferase OS=Pyrobaculum arsenaticum (strain DSM 13514 / JCM 11321 / PZ6) OX=340102 GN=Pars_0405 PE=3 SV=1	1.7	29.6
	T1	EFV50031	1e-10	54.3
	T4	T4E_6357.1	1e-20	83.2
	NR	gi|954297430|gb|KRX86693.1| hypothetical protein T4E_6357 [Trichinella pseudospiralis]	5.14e-17	83.2
	IPRO	MobiDBLite|mobidb-lite|-|-|1|37|	-
TPS_00047_1s	SWISS	sp|P46013|KI67_HUMAN Proliferation marker protein Ki-67 OS=Homo sapiens OX=9606 GN=MKI67 PE=1 SV=2	4.8	28.9
	T4	T4E_4082.1 transcript=T4E_4082.1 gene=T4E_4082	6e-29	103
	NR	gi|954412726|gb|KRY65079.1| hypothetical protein T4A_7456 [Trichinella pseudospiralis]	5.02e-37	132
	IPRO	MobiDBLite|mobidb-lite|-|-|14|77|	-
	IPRO	MobiDBLite|mobidb-lite|-|-|51|71|	-
	IPRO	MobiDBLite|mobidb-lite|-|-|24|50|	-
TPS_00048_1s	SWISS	sp|O60841|IF2P_HUMAN Eukaryotic translation initiation factor 5B OS=Homo sapiens OX=9606 GN=EIF5B PE=1 SV=4	0	760
	T1	EFV57160 transcript=EFV57160 gene=Tsp_01788	0	1627
	T4	T4E_8959.2 transcript=T4E_8959.2 gene=T4E_8959	0	1971
	NR	gi|954427595|gb|KRY78693.1| Eukaryotic translation initiation factor 5B, partial [Trichinella pseudospiralis]	0	2105
	KEGG	tsp:Tsp_01788 putative elongation factor Tu GTP binding domain protein	0	1627
	KEGG	tsp:Tsp_01788 putative elongation factor Tu GTP binding domain protein	0	1627
	IPRO	MobiDBLite|mobidb-lite|-|-|272|371|	-
	IPRO	MobiDBLite|mobidb-lite|-|-|178|195|	-
	IPRO	MobiDBLite|mobidb-lite|-|-|237|371|	-
	IPRO	Coils|Coil|-|-|300|385|	-
	IPRO	SUPERFAMILY|SSF50447|IPR009000|Translation protein, beta-barrel domain superfamily|992|1057|-	4.35e-14
	IPRO	MobiDBLite|mobidb-lite|-|-|383|450|	-
	IPRO	MobiDBLite|mobidb-lite|-|-|464|478|	-
	IPRO	Pfam|PF11987|IPR023115|Translation initiation factor IF- 2, domain 3|875|971|-	1.1e-18
	IPRO	Coils|Coil|-|-|110|130|	-
	IPRO	MobiDBLite|mobidb-lite|-|-|246|271|	-
	IPRO	PANTHER|PTHR43381|IPR015760|Translation initiation factor IF- 2|225|1068|-	3.3e-292
	IPRO	SUPERFAMILY|SSF52540|IPR027417|P-loop containing nucleoside triphosphate hydrolase|533|824|-	1.77e-57
	IPRO	Pfam|PF00009|IPR000795|Translational (tr)-type GTP-binding domain|536|746|GO:0003924|GO:0005525	8.9e-34
	IPRO	MobiDBLite|mobidb-lite|-|-|173|200|	-
	IPRO	Coils|Coil|-|-|852|879|	-
	IPRO	Gene3D|G3DSA:3.40.50.10050|IPR036925|Translation initiation factor IF-2, domain 3 superfamily|878|980|-	7.3e-35
	IPRO	MobiDBLite|mobidb-lite|-|-|479|498|	-
	IPRO	SUPERFAMILY|SSF52156|IPR036925|Translation initiation factor IF-2, domain 3 superfamily|860|987|-	5.75e-32
	IPRO	TIGRFAM|TIGR00231|IPR005225|Small GTP-binding protein domain|536|668|GO:0005525	2.9e-15
	IPRO	MobiDBLite|mobidb-lite|-|-|83|130|	-
	IPRO	Gene3D|G3DSA:3.40.50.300|-|-|527|756|	3.3e-66
	IPRO	CDD|cd03703|-|-|759|843|	1.20933e-41
	IPRO	Coils|Coil|-|-|158|178|	-
	IPRO	Gene3D|G3DSA:2.40.30.10|-|-|987|1095|	6.6e-24
	IPRO	MobiDBLite|mobidb-lite|-|-|92|107|	-
	IPRO	PANTHER|PTHR43381:SF4|-|-|225|1068|	3.3e-292
	IPRO	MobiDBLite|mobidb-lite|-|-|464|524|	-
	IPRO	Pfam|PF03144|IPR004161|Translation elongation factor EFTu-like, domain 2|773|849|GO:0005525	6.7e-10
	IPRO	MobiDBLite|mobidb-lite|-|-|406|450|	-
	IPRO	MobiDBLite|mobidb-lite|-|-|505|524|	-
	IPRO	CDD|cd01887|-|-|535|746|	9.77798e-73
	IPRO	Gene3D|G3DSA:2.40.30.10|-|-|757|877|	1.4e-47
TPS_00050_1s	SWISS	sp|Q91ID8|VP4_LDCPR Outer capsid protein VP4 OS=Lymantria dispar cypovirus 1 (isolate Rao) OX=648169 GN=S4 PE=3 SV=1	2.5	30.4
	T1	EFV50107 transcript=EFV50107 gene=Tsp_11340	6e-15	70.1
	T4	T4E_6357.1 transcript=T4E_6357.1 gene=T4E_6357	7e-56	179
	NR	gi|954297430|gb|KRX86693.1| hypothetical protein T4E_6357 [Trichinella pseudospiralis]	3.5e-53	179
	KEGG	tsp:Tsp_13848 hypothetical protein	2.77e-09	57.4
	KEGG	tsp:Tsp_13848 hypothetical protein	2.77e-09	57.4
	IPRO	MobiDBLite|mobidb-lite|-|-|46|66|	-
	IPRO	MobiDBLite|mobidb-lite|-|-|1|66|	-
	IPRO	MobiDBLite|mobidb-lite|-|-|30|45|	-
TPS_00051_1s	SWISS	sp|M2YKT6|HPS1_DOTSN Hybrid PKS-NRPS synthetase 1 OS=Dothistroma septosporum (strain NZE10 / CBS 128990) OX=675120 GN=hps1 PE=2 SV=1	0.27	35.8
	T4	T4E_6588.1 transcript=T4E_6588.1 gene=T4E_6588	7e-19	79
	NR	gi|954512407|gb|KRZ40523.1| hypothetical protein T4C_11282 [Trichinella pseudospiralis]	1.32e-15	79.3
TPS_00052_1s	SWISS	sp|A4WHY9|NADM_PYRAR Nicotinamide-nucleotide adenylyltransferase OS=Pyrobaculum arsenaticum (strain DSM 13514 / JCM 11321 / PZ6) OX=340102 GN=Pars_0405 PE=3 SV=1	1.7	29.6
	T1	EFV50031	1e-10	54.3
	T4	T4E_6357.1	1e-20	83.2
	NR	gi|954297430|gb|KRX86693.1| hypothetical protein T4E_6357 [Trichinella pseudospiralis]	5.14e-17	83.2
	IPRO	MobiDBLite|mobidb-lite|-|-|1|37|	-
TPS_00054_1s	SWISS	sp|Q3SWT6|PPE1_RAT Serine/threonine-protein phosphatase with EF-hands 1 OS=Rattus norvegicus OX=10116 GN=Ppef1 PE=2 SV=1	1.8	30
	T1	EFV47784 transcript=EFV47784 gene=Tsp_14431	9e-26	94
	T4	T4E_693.1 transcript=T4E_693.1 gene=T4E_693	5e-45	146
	NR	gi|954412730|gb|KRY65083.1| hypothetical protein T4A_3898 [Trichinella pseudospiralis]	7e-44	145
	KEGG	tsp:Tsp_14431 hypothetical protein	6.4e-24	94
	KEGG	tsp:Tsp_14431 hypothetical protein	6.4e-24	94
TPS_00055_1s	SWISS	sp|A4WHY9|NADM_PYRAR Nicotinamide-nucleotide adenylyltransferase OS=Pyrobaculum arsenaticum (strain DSM 13514 / JCM 11321 / PZ6) OX=340102 GN=Pars_0405 PE=3 SV=1	1.7	29.6
	T1	EFV50031	1e-10	54.3
	T4	T4E_6357.1	1e-20	83.2
	NR	gi|954297430|gb|KRX86693.1| hypothetical protein T4E_6357 [Trichinella pseudospiralis]	5.14e-17	83.2
	IPRO	MobiDBLite|mobidb-lite|-|-|1|37|	-
TPS_00056_1s	SWISS	sp|A9ENT2|SATC1_SORC5 Probable bifunctional SAT/APS kinase 1 OS=Sorangium cellulosum (strain So ce56) OX=448385 GN=sat1/cysC1 PE=3 SV=1	1.6	31.2
	T1	EFV49853 transcript=EFV49853 gene=Tsp_12403	5e-35	128
	T4	T4E_6357.1 transcript=T4E_6357.1 gene=T4E_6357	1e-42	145
	NR	gi|954435770|gb|KRY84500.1| hypothetical protein T4D_12666 [Trichinella pseudospiralis]	4.68e-59	194
	KEGG	tsp:Tsp_12403 putative integrase core domain protein	4.05e-33	128
	KEGG	tsp:Tsp_12403 putative integrase core domain protein	4.05e-33	128
TPS_00058_1s	SWISS	sp|Q1E9Q9|IML1_COCIM Vacuolar membrane-associated protein IML1 OS=Coccidioides immitis (strain RS) OX=246410 GN=IML1 PE=3 SV=2	0.27	33.5
	T1	EFV62352 transcript=EFV62352 gene=Tsp_07281	2e-15	67.8
	T4	T4E_693.1 transcript=T4E_693.1 gene=T4E_693	2e-26	99.8
	NR	gi|954412730|gb|KRY65083.1| hypothetical protein T4A_3898 [Trichinella pseudospiralis]	1.17e-25	100
	KEGG	tsp:Tsp_07281 hypothetical protein	5.96e-13	67.8
	KEGG	tsp:Tsp_07281 hypothetical protein	5.96e-13	67.8
	IPRO	MobiDBLite|mobidb-lite|-|-|29|43|	-
	IPRO	MobiDBLite|mobidb-lite|-|-|29|52|	-
TPS_00059_1s	SWISS	sp|Q66ED3|CYSI_YERPS Sulfite reductase [NADPH] hemoprotein beta-component OS=Yersinia pseudotuberculosis serotype I (strain IP32953) OX=273123 GN=cysI PE=3 SV=1	0.88	34.7
	T1	EFV57161 transcript=EFV57161 gene=Tsp_01789	1e-87	263
	T4	T4E_3469.1 transcript=T4E_3469.1 gene=T4E_3469	6e-129	366
	NR	gi|954427707|gb|KRY78805.1| hypothetical protein T4A_13941 [Trichinella pseudospiralis] >gi|954503549|gb|KRZ32076.1| hypothetical protein T4B_2089 [Trichinella pseudospiralis] >gi|954518171|gb|KRZ46031.1| hypothetical protein T4C_8883 [Trichinella pseudospiralis]	1.61e-146	416
	KEGG	tsp:Tsp_01789 hypothetical protein	2.74e-86	263
	KEGG	tsp:Tsp_01789 hypothetical protein	2.74e-86	263
	IPRO	Pfam|PF00335|IPR018499|Tetraspanin/Peripherin|53|221|GO:0016021	4.9e-11
	TMHMM	Y
TPS_00060_1s	SWISS	sp|A4WHY9|NADM_PYRAR Nicotinamide-nucleotide adenylyltransferase OS=Pyrobaculum arsenaticum (strain DSM 13514 / JCM 11321 / PZ6) OX=340102 GN=Pars_0405 PE=3 SV=1	1.7	29.6
	T1	EFV50031	1e-10	54.3
	T4	T4E_6357.1	1e-20	83.2
	NR	gi|954297430|gb|KRX86693.1| hypothetical protein T4E_6357 [Trichinella pseudospiralis]	5.14e-17	83.2
	IPRO	MobiDBLite|mobidb-lite|-|-|1|37|	-
TPS_00061_1s	SWISS	sp|Q758Y4|VTS1_ASHGO RNA-binding protein VTS1 OS=Ashbya gossypii (strain ATCC 10895 / CBS 109.51 / FGSC 9923 / NRRL Y-1056) OX=284811 GN=VTS1 PE=3 SV=2	5.5	28.5
	T1	EFV49853 transcript=EFV49853 gene=Tsp_12403	1e-17	76.6
	T4	T4E_6357.1 transcript=T4E_6357.1 gene=T4E_6357	3e-32	115
	NR	gi|954435770|gb|KRY84500.1| hypothetical protein T4D_12666 [Trichinella pseudospiralis]	1.75e-31	121
	KEGG	tsp:Tsp_12403 putative integrase core domain protein	1.14e-15	76.6
	KEGG	tsp:Tsp_12403 putative integrase core domain protein	1.14e-15	76.6
TPS_00063_1s	SWISS	sp|A0JM49|LTN1_XENTR E3 ubiquitin-protein ligase listerin OS=Xenopus tropicalis OX=8364 GN=ltn1 PE=2 SV=1	2e-28	129
	T1	EFV61850 transcript=EFV61850 gene=Tsp_08955	0	1416
	T4	T4E_11268.8 transcript=T4E_11268.8 gene=T4E_11268	0	2721
	NR	gi|954417767|gb|KRY69507.1| E3 ubiquitin-protein ligase listerin [Trichinella pseudospiralis]	0	3555
	KEGG	tsp:Tsp_08955 hypothetical protein	0	1416
	KEGG	tsp:Tsp_08955 hypothetical protein	0	1416
	IPRO	PANTHER|PTHR12389|IPR039795|E3 ubiquitin-protein ligase listerin|757|1870|GO:0061630|GO:1990112|GO:1990116	5.5e-60
	IPRO	PANTHER|PTHR12389|IPR039795|E3 ubiquitin-protein ligase listerin|157|373|GO:0061630|GO:1990112|GO:1990116	5.5e-60
	IPRO	MobiDBLite|mobidb-lite|-|-|51|70|	-
	IPRO	MobiDBLite|mobidb-lite|-|-|19|78|	-
	IPRO	SUPERFAMILY|SSF57850|-|-|1820|1872|	1.64e-11
	IPRO	MobiDBLite|mobidb-lite|-|-|24|50|	-
	IPRO	Gene3D|G3DSA:3.30.40.10|IPR013083|Zinc finger, RING/FYVE/PHD-type|1805|1873|-	7.7e-10
TPS_00064_1s	SWISS	sp|O21245|EFTU_RECAM Elongation factor Tu, mitochondrial OS=Reclinomonas americana OX=48483 GN=TUFA PE=3 SV=1	0.49	32
	T4	T4E_4233.1 transcript=T4E_4233.1 gene=T4E_4233	5e-50	155
	NR	gi|954417757|gb|KRY69497.1| hypothetical protein T4A_6604 [Trichinella pseudospiralis]	2.97e-49	159
	SIGNALP	Y
TPS_00065_1s	SWISS	sp|Q43974|PCAF_ACIAD Beta-ketoadipyl-CoA thiolase OS=Acinetobacter baylyi (strain ATCC 33305 / BD413 / ADP1) OX=62977 GN=pcaF PE=1 SV=1	0.48	31.6
	NR	gi|954434577|gb|KRY83449.1| hypothetical protein T4D_3979 [Trichinella pseudospiralis]	3.98e-29	107
TPS_00066_1s	SWISS	sp|Q2KI85|SMTL2_BOVIN Smoothelin-like protein 2 OS=Bos taurus OX=9913 GN=SMTNL2 PE=2 SV=1	9e-42	155
	T1	EFV61840 transcript=EFV61840 gene=Tsp_08957.2	8e-178	494
	T4	T4E_10430.1 transcript=T4E_10430.1 gene=T4E_10430	0	620
	NR	gi|954417777|gb|KRY69517.1| Smoothelin-like protein 2 [Trichinella pseudospiralis] >gi|954434595|gb|KRY83467.1| Smoothelin-like protein 2 [Trichinella pseudospiralis] >gi|954493956|gb|KRZ23033.1| Smoothelin-like protein 2 [Trichinella pseudospiralis] >gi|954502418|gb|KRZ30987.1| Smoothelin-like protein 2 [Trichinella pseudospiralis]	0	621
	KEGG	tsp:Tsp_08957a smoothelin	7.92e-177	494
	KEGG	tsp:Tsp_08957a smoothelin	7.92e-177	494
	IPRO	Gene3D|G3DSA:1.10.418.10|IPR036872|CH domain superfamily|186|297|-	2.4e-40
	IPRO	CDD|cd00014|IPR001715|Calponin homology domain|190|294|GO:0005515	4.64833e-28
	IPRO	PANTHER|PTHR23167:SF45|-|-|111|291|	4.3e-54
	IPRO	Pfam|PF00307|IPR001715|Calponin homology domain|190|292|GO:0005515	2.1e-22
	IPRO	SMART|SM00033|IPR001715|Calponin homology domain|189|289|GO:0005515	4.9e-27
	IPRO	PANTHER|PTHR23167|-|-|111|291|	4.3e-54
	IPRO	SUPERFAMILY|SSF47576|IPR036872|CH domain superfamily|185|294|-	1.1e-33
TPS_00067_1s	SWISS	sp|P0C6E0|NQRC_VIBCH Na(+)-translocating NADH-quinone reductase subunit C OS=Vibrio cholerae serotype O1 (strain ATCC 39315 / El Tor Inaba N16961) OX=243277 GN=nqrC PE=1 SV=1	3.1	29.3
TPS_00068_1s	SWISS	sp|Q8IRI6|GTR1_DROME Glucose transporter type 1 OS=Drosophila melanogaster OX=7227 GN=Glut1 PE=2 SV=4	2e-33	128
	T1	EFV61844 transcript=EFV61844 gene=Tsp_08961	3e-46	156
	T4	T4E_9452.1 transcript=T4E_9452.1 gene=T4E_9452	7e-75	240
	NR	gi|954493952|gb|KRZ23029.1| Solute carrier family 2, facilitated glucose transporter member 3, partial [Trichinella pseudospiralis]	6.83e-73	242
	KEGG	tsp:Tsp_12930 solute carrier family 2, facilitated glucose transporter member 7	2.94e-44	156
	KEGG	tsp:Tsp_12930 solute carrier family 2, facilitated glucose transporter member 7	2.94e-44	156
	IPRO	Gene3D|G3DSA:1.20.1250.20|IPR036259|MFS transporter superfamily|1|112|-	4.5e-33
	IPRO	PANTHER|PTHR23503|-|-|5|112|	5.8e-35
	IPRO	Pfam|PF00083|IPR005828|Major facilitator, sugar transporter-like|3|107|GO:0016021|GO:0022857|GO:0055085	2.9e-28
	IPRO	SUPERFAMILY|SSF103473|IPR036259|MFS transporter superfamily|11|106|-	4.19e-11
	TMHMM	Y
TPS_00069_1s	SWISS	sp|O44827|FGT1_CAEEL Facilitated glucose transporter protein 1 OS=Caenorhabditis elegans OX=6239 GN=fgt-1 PE=1 SV=2	2e-83	268
	T1	EFV61841 transcript=EFV61841 gene=Tsp_08958	1e-170	484
	T4	T4E_9452.1 transcript=T4E_9452.1 gene=T4E_9452	9e-153	459
	NR	gi|954259265|gb|KRX52790.1| Solute carrier family 2, facilitated glucose transporter member 3 [Trichinella sp. T9]	0	603
	KEGG	tsp:Tsp_08958 solute carrier family 2, facilitated glucose transporter member 3	1.1e-169	484
	KEGG	tsp:Tsp_08958 solute carrier family 2, facilitated glucose transporter member 3	1.1e-169	484
	IPRO	Gene3D|G3DSA:1.20.1250.20|IPR036259|MFS transporter superfamily|1|327|-	5.3e-99
	IPRO	PANTHER|PTHR23503|-|-|7|323|	1.3e-113
	IPRO	Pfam|PF00083|IPR005828|Major facilitator, sugar transporter-like|14|323|GO:0016021|GO:0022857|GO:0055085	9.2e-75
	IPRO	ProSitePatterns|PS00217|IPR005829|Sugar transporter, conserved site|124|149|GO:0016021|GO:0022857|GO:0055085	-
	IPRO	PRINTS|PR00171|IPR003663|Sugar/inositol transporter|278|288|GO:0016020|GO:0022857|GO:0055085	1.8e-13
	IPRO	PRINTS|PR00171|IPR003663|Sugar/inositol transporter|20|30|GO:0016020|GO:0022857|GO:0055085	1.8e-13
	IPRO	PRINTS|PR00171|IPR003663|Sugar/inositol transporter|119|138|GO:0016020|GO:0022857|GO:0055085	1.8e-13
	IPRO	PANTHER|PTHR23503:SF113|-|-|7|323|	1.3e-113
	IPRO	SUPERFAMILY|SSF103473|IPR036259|MFS transporter superfamily|7|323|-	8.76e-39
	TMHMM	Y
TPS_00070_1s	SWISS	sp|Q4ZQC6|MSRB_PSEU2 Peptide methionine sulfoxide reductase MsrB OS=Pseudomonas syringae pv. syringae (strain B728a) OX=205918 GN=msrB PE=3 SV=1	5e-47	156
	T1	EFV57163 transcript=EFV57163 gene=Tsp_01791	1e-122	347
	T4	T4E_7446.2 transcript=T4E_7446.2 gene=T4E_7446	3e-140	392
	NR	gi|954445099|gb|KRY93140.1| Peptide methionine sulfoxide reductase MsrB [Trichinella pseudospiralis]	1.37e-138	393
	KEGG	tsp:Tsp_01791 methionine-R-sulfoxide reductase	1.47e-121	347
	KEGG	tsp:Tsp_01791 methionine-R-sulfoxide reductase	1.47e-121	347
	IPRO	SUPERFAMILY|SSF51316|IPR011057|Mss4-like superfamily|48|175|-	3.71e-55
	IPRO	TIGRFAM|TIGR00357|IPR002579|Peptide methionine sulphoxide reductase MrsB|48|175|GO:0033743	3.2e-51
	IPRO	Gene3D|G3DSA:2.170.150.20|-|-|39|185|	1.6e-56
	IPRO	Pfam|PF01641|IPR002579|Peptide methionine sulphoxide reductase MrsB|52|170|GO:0033743	9.8e-50
	IPRO	PANTHER|PTHR10173|IPR028427|Peptide methionine sulfoxide reductase|36|177|GO:0006979|GO:0016671|GO:0030091	1.5e-58
TPS_00071_1s	SWISS	sp|O44827|FGT1_CAEEL Facilitated glucose transporter protein 1 OS=Caenorhabditis elegans OX=6239 GN=fgt-1 PE=1 SV=2	2e-142	426
	T1	EFV61844 transcript=EFV61844 gene=Tsp_08961	0	961
	T4	T4E_9452.1 transcript=T4E_9452.1 gene=T4E_9452	0	1042
	NR	gi|954302439|gb|KRX90915.1| Solute carrier family 2, facilitated glucose transporter member 3, partial [Trichinella pseudospiralis]	0	1042
	KEGG	tsp:Tsp_08961 solute carrier family 2, facilitated glucose transporter member 3	0	961
	KEGG	tsp:Tsp_08961 solute carrier family 2, facilitated glucose transporter member 3	0	961
	IPRO	ProSitePatterns|PS00217|IPR005829|Sugar transporter, conserved site|161|186|GO:0016021|GO:0022857|GO:0055085	-
	IPRO	PANTHER|PTHR23503:SF113|-|-|22|506|	2.5e-184
	IPRO	PRINTS|PR00171|IPR003663|Sugar/inositol transporter|156|175|GO:0016020|GO:0022857|GO:0055085	5.2e-23
	IPRO	PRINTS|PR00171|IPR003663|Sugar/inositol transporter|315|325|GO:0016020|GO:0022857|GO:0055085	5.2e-23
	IPRO	PRINTS|PR00171|IPR003663|Sugar/inositol transporter|429|441|GO:0016020|GO:0022857|GO:0055085	5.2e-23
	IPRO	PRINTS|PR00171|IPR003663|Sugar/inositol transporter|57|67|GO:0016020|GO:0022857|GO:0055085	5.2e-23
	IPRO	PRINTS|PR00171|IPR003663|Sugar/inositol transporter|406|427|GO:0016020|GO:0022857|GO:0055085	5.2e-23
	IPRO	SUPERFAMILY|SSF103473|IPR036259|MFS transporter superfamily|34|499|-	3.14e-53
	IPRO	MobiDBLite|mobidb-lite|-|-|1|21|	-
	IPRO	Coils|Coil|-|-|247|287|	-
	IPRO	Pfam|PF00083|IPR005828|Major facilitator, sugar transporter-like|53|500|GO:0016021|GO:0022857|GO:0055085	2.8e-120
	IPRO	PANTHER|PTHR23503|-|-|22|506|	2.5e-184
	IPRO	TIGRFAM|TIGR00879|IPR003663|Sugar/inositol transporter|41|500|GO:0016020|GO:0022857|GO:0055085	9e-108
	IPRO	Gene3D|G3DSA:1.20.1250.20|IPR036259|MFS transporter superfamily|38|506|-	1.6e-148
	TMHMM	Y
TPS_00072_1s	SWISS	sp|O76039|CDKL5_HUMAN Cyclin-dependent kinase-like 5 OS=Homo sapiens OX=9606 GN=CDKL5 PE=1 SV=2	0.13	34.7
	T4	T4E_8761.1 transcript=T4E_8761.1 gene=T4E_8761	2e-11	59.3
	NR	gi|954434586|gb|KRY83458.1| hypothetical protein T4D_4809 [Trichinella pseudospiralis]	2.54e-09	61.6
TPS_00073_1s	SWISS	sp|Q474F4|SYA_CUPPJ Alanine--tRNA ligase OS=Cupriavidus pinatubonensis (strain JMP 134 / LMG 1197) OX=264198 GN=alaS PE=3 SV=1	2.2	30.8
	NR	gi|954216823|gb|KRX25736.1| hypothetical protein T07_2378 [Trichinella nelsoni]	9.26e-15	79.3
	IPRO	MobiDBLite|mobidb-lite|-|-|1|40|	-
	IPRO	MobiDBLite|mobidb-lite|-|-|1|34|	-
TPS_00074_1s	SWISS	sp|Q89HR3|HLDE_BRADU Bifunctional protein HldE OS=Bradyrhizobium diazoefficiens (strain JCM 10833 / BCRC 13528 / IAM 13628 / NBRC 14792 / USDA 110) OX=224911 GN=hldE PE=3 SV=1	5.4	28.9
	T4	T4E_1284.1 transcript=T4E_1284.1 gene=T4E_1284	1e-51	159
	NR	gi|954295183|gb|KRX85465.1| hypothetical protein T4E_1284 [Trichinella pseudospiralis]	3.8e-49	159
TPS_00075_1s	SWISS	sp|Q8N328|PGBD3_HUMAN PiggyBac transposable element-derived protein 3 OS=Homo sapiens OX=9606 GN=PGBD3 PE=1 SV=3	2e-17	89
	T1	EFV56017 transcript=EFV56017 gene=Tsp_06652	6e-61	203
	T4	T4E_8079.1 transcript=T4E_8079.1 gene=T4E_8079	2e-64	206
	NR	gi|954493961|gb|KRZ23038.1| PiggyBac transposable element-derived protein 3 [Trichinella pseudospiralis]	0	711
	KEGG	tsp:Tsp_06652 piggyBac transposable element-derived protein 3	3.28e-59	203
	KEGG	tsp:Tsp_06652 piggyBac transposable element-derived protein 3	3.28e-59	203
	IPRO	PANTHER|PTHR47272|-|-|267|372|	3.5e-36
	IPRO	PANTHER|PTHR47272|-|-|375|429|	3.5e-36
	IPRO	PANTHER|PTHR47272|-|-|32|101|	3.5e-36
	IPRO	Pfam|PF13843|IPR029526|PiggyBac transposable element-derived protein|275|371|-	5e-09
TPS_00076_1s	SWISS	sp|Q491W8|DUT_BLOPB Deoxyuridine 5'-triphosphate nucleotidohydrolase OS=Blochmannia pennsylvanicus (strain BPEN) OX=291272 GN=dut PE=3 SV=1	4.5	29.6
	T4	T4E_90.1 transcript=T4E_90.1 gene=T4E_90	3e-83	241
	NR	gi|954417792|gb|KRY69532.1| hypothetical protein T4A_4029 [Trichinella pseudospiralis]	1.4e-82	246
TPS_00077_1s	SWISS	sp|Q62773|S28A2_RAT Sodium/nucleoside cotransporter 2 OS=Rattus norvegicus OX=10116 GN=Slc28a2 PE=1 SV=1	4e-110	350
	T1	EFV61827 transcript=EFV61827 gene=Tsp_08966	0	1030
	T4	T4E_1056.1 transcript=T4E_1056.1 gene=T4E_1056	0	1022
	NR	gi|954347188|gb|KRY19993.1| Sodium/nucleoside cotransporter 2 [Trichinella patagoniensis]	0	1065
	KEGG	tsp:Tsp_08966 sodium/nucleoside cotransporter 2	0	1047
	KEGG	tsp:Tsp_08966 sodium/nucleoside cotransporter 2	0	1047
	IPRO	Pfam|PF07662|IPR011657|Concentrative nucleoside transporter C-terminal domain|325|544|-	1.9e-71
	IPRO	Pfam|PF01773|IPR002668|Concentrative nucleoside transporter N-terminal domain|136|207|-	3.5e-22
	IPRO	PANTHER|PTHR10590|IPR008276|Concentrative nucleoside transporter|88|553|GO:0005337|GO:0016020|GO:1901642	7.2e-164
	IPRO	TIGRFAM|TIGR00804|IPR018270|Concentrative nucleoside transporter, metazoan/bacterial|132|544|GO:0005337|GO:0016020|GO:1901642	5.3e-138
TPS_00078_1s	SWISS	sp|P51559|BLI4_CAEEL Endoprotease bli-4 OS=Caenorhabditis elegans OX=6239 GN=bli-4 PE=1 SV=3	0	778
	T1	EFV61828 transcript=EFV61828 gene=Tsp_08967	0	1802
	T4	T4E_7969.2 transcript=T4E_7969.2 gene=T4E_7969	0	2147
	NR	gi|954417768|gb|KRY69508.1| Endoprotease bli-4, partial [Trichinella pseudospiralis] >gi|954417770|gb|KRY69510.1| Endoprotease bli-4, partial [Trichinella pseudospiralis] >gi|954493958|gb|KRZ23035.1| Endoprotease bli-4, partial [Trichinella pseudospiralis] >gi|954502420|gb|KRZ30989.1| Endoprotease bli-4, partial [Trichinella pseudospiralis]	0	2153
	KEGG	tsp:Tsp_08967 putative endoprotease bli-4	0	1802
	KEGG	tsp:Tsp_08967 putative endoprotease bli-4	0	1802
	IPRO	SUPERFAMILY|SSF57184|IPR009030|Growth factor receptor cysteine-rich domain superfamily|614|744|-	1.13e-16
	IPRO	PANTHER|PTHR42884|-|-|620|723|	3.6e-255
	IPRO	PANTHER|PTHR42884|-|-|31|579|	3.6e-255
	IPRO	Pfam|PF01483|IPR002884|P domain|485|570|GO:0004252|GO:0006508	7.1e-25
	IPRO	ProSitePatterns|PS00138|IPR023828|Peptidase S8, subtilisin, Ser-active site|364|374|-	-
	IPRO	CDD|cd04059|IPR034182|Kexin/furin catalytic domain|114|399|-	3.15834e-160
	IPRO	SUPERFAMILY|SSF57184|IPR009030|Growth factor receptor cysteine-rich domain superfamily|706|847|-	8.17e-17
	IPRO	PANTHER|PTHR42884:SF23|-|-|620|723|	3.6e-255
	IPRO	SUPERFAMILY|SSF49785|IPR008979|Galactose-binding-like domain superfamily|436|576|-	4.68e-36
	IPRO	SUPERFAMILY|SSF52743|IPR036852|Peptidase S8/S53 domain superfamily|112|440|GO:0004252|GO:0006508	2.75e-87
	IPRO	ProSitePatterns|PS00136|IPR023827|Peptidase S8, subtilisin, Asp-active site|149|160|-	-
	IPRO	Gene3D|G3DSA:3.30.70.850|IPR038466|Peptidase S8, pro-domain superfamily|15|93|-	6.5e-14
	IPRO	Gene3D|G3DSA:2.10.220.10|-|-|836|948|	4.5e-10
	IPRO	Gene3D|G3DSA:2.10.220.10|-|-|615|730|	1.4e-13
	IPRO	Gene3D|G3DSA:2.10.220.10|-|-|731|835|	5.1e-10
	IPRO	SUPERFAMILY|SSF57184|IPR009030|Growth factor receptor cysteine-rich domain superfamily|825|941|-	5.5e-15
	IPRO	PRINTS|PR00723|IPR015500|Peptidase S8, subtilisin-related|144|163|-	4.8e-20
	IPRO	PRINTS|PR00723|IPR015500|Peptidase S8, subtilisin-related|363|379|-	4.8e-20
	IPRO	PRINTS|PR00723|IPR015500|Peptidase S8, subtilisin-related|188|201|-	4.8e-20
	IPRO	Pfam|PF16470|IPR032815|Peptidase S8, pro-domain|22|93|-	1.8e-15
	IPRO	PANTHER|PTHR42884:SF23|-|-|818|970|	3.6e-255
	IPRO	PANTHER|PTHR42884:SF23|-|-|31|579|	3.6e-255
	IPRO	Gene3D|G3DSA:2.60.120.260|-|-|438|579|	5.4e-38
	IPRO	Pfam|PF00082|IPR000209|Peptidase S8/S53 domain|144|425|GO:0006508|GO:0008236	1.9e-41
	IPRO	PANTHER|PTHR42884|-|-|818|970|	3.6e-255
	IPRO	SUPERFAMILY|SSF54897|-|-|22|83|	4.76e-09
	IPRO	ProSitePatterns|PS00137|IPR022398|Peptidase S8, subtilisin, His-active site|192|202|-	-
	IPRO	Gene3D|G3DSA:3.40.50.200|IPR036852|Peptidase S8/S53 domain superfamily|115|437|GO:0004252|GO:0006508	8.1e-91
TPS_00079_1s	SWISS	sp|Q01177|PLMN_RAT Plasminogen OS=Rattus norvegicus OX=10116 GN=Plg PE=2 SV=2	5e-15	82.8
	T1	EFV61830 transcript=EFV61830 gene=Tsp_08969	2e-168	494
	T4	T4E_3767.1 transcript=T4E_3767.1 gene=T4E_3767	0	1562
	NR	gi|954417759|gb|KRY69499.1| Plasminogen [Trichinella pseudospiralis] >gi|954434600|gb|KRY83472.1| Plasminogen [Trichinella pseudospiralis] >gi|954493950|gb|KRZ23027.1| Plasminogen [Trichinella pseudospiralis] >gi|954502423|gb|KRZ30992.1| Plasminogen [Trichinella pseudospiralis]	0	1565
	KEGG	tsp:Tsp_08969 putative kringle domain protein	3.11e-167	494
	KEGG	tsp:Tsp_08969 putative kringle domain protein	3.11e-167	494
	IPRO	PANTHER|PTHR24261:SF12|-|-|489|588|	4e-13
	IPRO	PANTHER|PTHR24261:SF12|-|-|227|401|	4e-13
	IPRO	SUPERFAMILY|SSF57440|IPR013806|Kringle-like fold|496|551|-	1.16e-10
	IPRO	PANTHER|PTHR24261|-|-|489|588|	4e-13
	IPRO	PANTHER|PTHR24261|-|-|227|401|	4e-13
	IPRO	SUPERFAMILY|SSF57440|IPR013806|Kringle-like fold|319|386|-	7.25e-11
	IPRO	ProSitePatterns|PS00021|IPR018056|Kringle, conserved site|528|541|-	-
	IPRO	Gene3D|G3DSA:2.40.20.10|IPR038178|Kringle superfamily|309|474|-	2.4e-11
	IPRO	Gene3D|G3DSA:2.40.20.10|IPR038178|Kringle superfamily|488|624|-	3.8e-13
	SIGNALP	Y
	TMHMM	Y
TPS_00081_1s	SWISS	sp|Q5RFL9|NONO_PONAB Non-POU domain-containing octamer-binding protein OS=Pongo abelii OX=9601 GN=NONO PE=2 SV=3	6e-92	293
	T1	EFV57164 transcript=EFV57164 gene=Tsp_01792	0	790
	T4	T4E_4899.1 transcript=T4E_4899.1 gene=T4E_4899	0	904
	NR	gi|954307061|gb|KRX95076.1| Non-POU domain-containing octamer-binding protein, partial [Trichinella pseudospiralis] >gi|954427774|gb|KRY78872.1| Non-POU domain-containing octamer-binding protein, partial [Trichinella pseudospiralis] >gi|954518315|gb|KRZ46175.1| Non-POU domain-containing octamer-binding protein, partial [Trichinella pseudospiralis]	0	904
	KEGG	tsp:Tsp_01792 paraspeckle component 1	0	790
	KEGG	tsp:Tsp_01792 paraspeckle component 1	0	790
	IPRO	SUPERFAMILY|SSF54928|IPR035979|RNA-binding domain superfamily|57|195|GO:0003676	9.51e-37
	IPRO	Pfam|PF00076|IPR000504|RNA recognition motif domain|132|192|GO:0003676	2.2e-10
	IPRO	Pfam|PF00076|IPR000504|RNA recognition motif domain|59|122|GO:0003676	1.1e-21
	IPRO	CDD|cd12333|-|-|131|210|	2.72906e-44
	IPRO	Coils|Coil|-|-|257|314|	-
	IPRO	Gene3D|G3DSA:3.30.70.330|IPR012677|Nucleotide-binding alpha-beta plait domain superfamily|41|130|-	2.9e-27
	IPRO	Gene3D|G3DSA:6.10.250.1170|-|-|220|294|	1.5e-27
	IPRO	PANTHER|PTHR23189|-|-|47|420|	1.7e-99
	IPRO	SMART|SM00360|IPR000504|RNA recognition motif domain|58|124|GO:0003676	3.4e-27
	IPRO	SMART|SM00360|IPR000504|RNA recognition motif domain|131|207|GO:0003676	1.4e-09
	IPRO	CDD|cd12931|-|-|202|290|	6.16751e-44
	IPRO	MobiDBLite|mobidb-lite|-|-|410|444|	-
	IPRO	Pfam|PF08075|IPR012975|NOPS|203|254|-	4.6e-24
	IPRO	PANTHER|PTHR23189:SF102|-|-|47|420|	1.7e-99
	IPRO	Gene3D|G3DSA:3.30.70.330|IPR012677|Nucleotide-binding alpha-beta plait domain superfamily|132|219|-	7.3e-19
TPS_00081_2s	SWISS	sp|Q5RFL9|NONO_PONAB Non-POU domain-containing octamer-binding protein OS=Pongo abelii OX=9601 GN=NONO PE=2 SV=3	4e-92	292
	T1	EFV57164 transcript=EFV57164 gene=Tsp_01792	0	757
	T4	T4E_4899.1 transcript=T4E_4899.1 gene=T4E_4899	0	848
	NR	gi|954427772|gb|KRY78870.1| Non-POU domain-containing octamer-binding protein, partial [Trichinella pseudospiralis]	0	860
	KEGG	tsp:Tsp_01792 paraspeckle component 1	0	757
	KEGG	tsp:Tsp_01792 paraspeckle component 1	0	757
	IPRO	Gene3D|G3DSA:3.30.70.330|IPR012677|Nucleotide-binding alpha-beta plait domain superfamily|41|130|-	2.7e-27
	IPRO	Gene3D|G3DSA:3.30.70.330|IPR012677|Nucleotide-binding alpha-beta plait domain superfamily|132|219|-	6.8e-19
	IPRO	CDD|cd12333|-|-|131|210|	3.36566e-44
	IPRO	Coils|Coil|-|-|257|314|	-
	IPRO	Pfam|PF00076|IPR000504|RNA recognition motif domain|59|122|GO:0003676	1e-21
	IPRO	Pfam|PF00076|IPR000504|RNA recognition motif domain|132|192|GO:0003676	2.1e-10
	IPRO	PANTHER|PTHR23189:SF102|-|-|47|399|	4.7e-99
	IPRO	Pfam|PF08075|IPR012975|NOPS|203|254|-	4.3e-24
	IPRO	MobiDBLite|mobidb-lite|-|-|389|423|	-
	IPRO	SUPERFAMILY|SSF54928|IPR035979|RNA-binding domain superfamily|57|195|GO:0003676	8.83e-37
	IPRO	SMART|SM00360|IPR000504|RNA recognition motif domain|58|124|GO:0003676	3.4e-27
	IPRO	SMART|SM00360|IPR000504|RNA recognition motif domain|131|207|GO:0003676	1.4e-09
	IPRO	CDD|cd12931|-|-|202|290|	1.53172e-43
	IPRO	PANTHER|PTHR23189|-|-|47|399|	4.7e-99
	IPRO	Gene3D|G3DSA:6.10.250.1170|-|-|220|294|	1.4e-27
TPS_00082_1s	SWISS	sp|P55102|INHBA_HORSE Inhibin beta A chain OS=Equus caballus OX=9796 GN=INHBA PE=2 SV=1	2e-16	84.7
	T1	EFV61823 transcript=EFV61823 gene=Tsp_08975	0	612
	T4	T4E_5584.1 transcript=T4E_5584.1 gene=T4E_5584	0	806
	NR	gi|954417758|gb|KRY69498.1| Inhibin beta A chain, partial [Trichinella pseudospiralis]	0	881
	KEGG	tsp:Tsp_08975 inhibin beta chain (Activin beta chain)	0	612
	KEGG	tsp:Tsp_08975 inhibin beta chain (Activin beta chain)	0	612
	IPRO	SMART|SM00204|IPR001839|Transforming growth factor-beta, C-terminal|316|420|GO:0008083	4.7e-14
	IPRO	Gene3D|G3DSA:2.10.90.10|IPR029034|Cystine-knot cytokine|310|419|-	5.1e-26
	IPRO	PANTHER|PTHR11848|IPR015615|Transforming growth factor-beta-related|29|419|-	4.3e-26
	IPRO	Pfam|PF00019|IPR001839|Transforming growth factor-beta, C-terminal|316|419|GO:0008083	1.6e-20
	IPRO	CDD|cd13756|-|-|316|419|	9.34247e-29
	IPRO	SUPERFAMILY|SSF57501|IPR029034|Cystine-knot cytokine|315|419|-	2.19e-24
	IPRO	ProSitePatterns|PS00250|IPR017948|Transforming growth factor beta, conserved site|334|349|GO:0008083	-
	SIGNALP	Y
TPS_00083_1s	SWISS	sp|P46718|PDCD2_MOUSE Programmed cell death protein 2 OS=Mus musculus OX=10090 GN=Pdcd2 PE=2 SV=2	2e-70	230
	T1	EFV61824 transcript=EFV61824 gene=Tsp_08976	0	577
	T4	T4E_8985.1 transcript=T4E_8985.1 gene=T4E_8985	0	728
	NR	gi|954493947|gb|KRZ23024.1| Programmed cell death protein 2 [Trichinella pseudospiralis]	0	729
	KEGG	tsp:Tsp_08976 programmed cell death protein 2	0	577
	KEGG	tsp:Tsp_08976 programmed cell death protein 2	0	577
	IPRO	Gene3D|G3DSA:6.10.140.2220|-|-|121|178|	1.8e-10
	IPRO	ProSitePatterns|PS01360|IPR002893|Zinc finger, MYND-type|134|171|-	-
	IPRO	PANTHER|PTHR12298|-|-|2|359|	6.3e-99
	IPRO	SUPERFAMILY|SSF144232|-|-|129|172|	2.44e-10
	IPRO	Pfam|PF04194|IPR007320|Programmed cell death protein 2, C-terminal|192|357|GO:0005737	1.2e-38
TPS_00084_1s	SWISS	sp|Q4R180|ORC3_RAT Origin recognition complex subunit 3 OS=Rattus norvegicus OX=10116 GN=Orc3 PE=2 SV=1	7e-09	62.8
	T1	EFV61824 transcript=EFV61824 gene=Tsp_08976	0	1176
	T4	T4E_8985.1 transcript=T4E_8985.1 gene=T4E_8985	0	1416
	NR	gi|954417784|gb|KRY69524.1| Vacuolar ATPase assembly integral membrane protein VMA21 [Trichinella pseudospiralis]	0	1446
	KEGG	tsp:Tsp_08976 programmed cell death protein 2	0	1176
	KEGG	tsp:Tsp_08976 programmed cell death protein 2	0	1176
	IPRO	Pfam|PF07034|IPR020795|Origin recognition complex, subunit 3|177|308|GO:0003677|GO:0005664|GO:0006260	3.9e-10
	IPRO	PANTHER|PTHR12748|IPR020795|Origin recognition complex, subunit 3|38|640|GO:0003677|GO:0005664|GO:0006260	1.9e-24
	IPRO	PANTHER|PTHR12748:SF0|-|-|38|640|	1.9e-24
TPS_00084_2s	SWISS	sp|Q4R180|ORC3_RAT Origin recognition complex subunit 3 OS=Rattus norvegicus OX=10116 GN=Orc3 PE=2 SV=1	6e-09	63.2
	T1	EFV61824 transcript=EFV61824 gene=Tsp_08976	0	1174
	T4	T4E_8985.1 transcript=T4E_8985.1 gene=T4E_8985	0	1415
	NR	gi|954417784|gb|KRY69524.1| Vacuolar ATPase assembly integral membrane protein VMA21 [Trichinella pseudospiralis]	0	1427
	KEGG	tsp:Tsp_08976 programmed cell death protein 2	0	1174
	KEGG	tsp:Tsp_08976 programmed cell death protein 2	0	1174
	IPRO	Pfam|PF07034|IPR020795|Origin recognition complex, subunit 3|177|308|GO:0003677|GO:0005664|GO:0006260	3.8e-10
	IPRO	PANTHER|PTHR12748:SF0|-|-|38|640|	1.8e-24
	IPRO	PANTHER|PTHR12748|IPR020795|Origin recognition complex, subunit 3|38|640|GO:0003677|GO:0005664|GO:0006260	1.8e-24
TPS_00085_1s	SWISS	sp|Q8DLW0|ARLY_THEVB Argininosuccinate lyase OS=Thermosynechococcus vestitus (strain NIES-2133 / IAM M-273 / BP-1) OX=197221 GN=argH PE=3 SV=1	1	34.7
	T4	T4E_8503.1 transcript=T4E_8503.1 gene=T4E_8503	7e-128	370
	NR	gi|954490756|gb|KRZ20225.1| hypothetical protein T4B_2868 [Trichinella pseudospiralis] >gi|954502417|gb|KRZ30986.1| hypothetical protein T4C_387 [Trichinella pseudospiralis]	8.84e-140	407
	IPRO	MobiDBLite|mobidb-lite|-|-|78|141|	-
	IPRO	MobiDBLite|mobidb-lite|-|-|83|136|	-
	SIGNALP	Y
TPS_00086_1s	SWISS	sp|O76371|PRS6A_CAEEL 26S protease regulatory subunit 6A OS=Caenorhabditis elegans OX=6239 GN=rpt-5 PE=1 SV=1	3e-71	227
	T1	EFV57494 transcript=EFV57494 gene=Tsp_01388	3e-89	268
	T4	T4E_8327.1 transcript=T4E_8327.1 gene=T4E_8327	3e-103	305
	NR	gi|954412572|gb|KRY64965.1| 26S protease regulatory subunit 6A [Trichinella pseudospiralis] >gi|954414197|gb|KRY66336.1| 26S protease regulatory subunit 6A [Trichinella pseudospiralis] >gi|954414218|gb|KRY66357.1| 26S protease regulatory subunit 6A [Trichinella pseudospiralis] >gi|954468417|gb|KRZ00026.1| 26S protease regulatory subunit 6A [Trichinella pseudospiralis] >gi|954476671|gb|KRZ06734.1|…	8.74e-102	308
	KEGG	tsp:Tsp_01388 26S protease regulatory subunit 6A	6.76e-88	268
	KEGG	tsp:Tsp_01388 26S protease regulatory subunit 6A	6.76e-88	268
	IPRO	Gene3D|G3DSA:1.10.8.60|-|-|92|160|	1.2e-18
	IPRO	SUPERFAMILY|SSF52540|IPR027417|P-loop containing nucleoside triphosphate hydrolase|2|154|-	5.69e-37
	IPRO	Pfam|PF17862|IPR041569|AAA ATPase, AAA+ lid domain|112|152|-	3.4e-09
	IPRO	Gene3D|G3DSA:3.40.50.300|-|-|1|91|	6e-31
	IPRO	Pfam|PF00004|IPR003959|ATPase, AAA-type, core|2|89|GO:0005524|GO:0016887	5.2e-24
	IPRO	PANTHER|PTHR23073:SF90|IPR035254|26S Proteasome regulatory subunit 6A|1|160|GO:0036402	2.2e-69
	IPRO	PANTHER|PTHR23073|-|-|1|160|	2.2e-69
	IPRO	CDD|cd00009|-|-|2|90|	1.40716e-12
	IPRO	ProSitePatterns|PS00674|IPR003960|ATPase, AAA-type, conserved site|60|78|GO:0005524|GO:0016887	-
TPS_00088_1s	SWISS	sp|O62855|DNS2A_PIG Deoxyribonuclease-2-alpha OS=Sus scrofa OX=9823 GN=DNASE2 PE=1 SV=1	3e-25	108
	T1	EFV61811 transcript=EFV61811 gene=Tsp_08986.1	0	585
	T4	T4E_7357.1 transcript=T4E_7357.1 gene=T4E_7357	0	706
	NR	gi|954298950|gb|KRX87921.1| Deoxyribonuclease-2-alpha [Trichinella pseudospiralis]	0	706
	KEGG	tsp:Tsp_08986a deoxyribonuclease II family protein	0	585
	KEGG	tsp:Tsp_08986a deoxyribonuclease II family protein	0	585
	IPRO	PANTHER|PTHR10858|IPR004947|Deoxyribonuclease II|9|342|GO:0004531|GO:0006259	5.1e-34
	IPRO	Pfam|PF03265|IPR004947|Deoxyribonuclease II|23|341|GO:0004531|GO:0006259	4.5e-44
	IPRO	PANTHER|PTHR10858:SF9|-|-|9|342|	5.1e-34
	SIGNALP	Y
TPS_00089_1s	SWISS	sp|O62855|DNS2A_PIG Deoxyribonuclease-2-alpha OS=Sus scrofa OX=9823 GN=DNASE2 PE=1 SV=1	4e-23	101
	T1	EFV61812 transcript=EFV61812 gene=Tsp_08985	0	563
	T4	T4E_7357.1 transcript=T4E_7357.1 gene=T4E_7357	0	518
	NR	gi|954469802|gb|KRZ00783.1| Deoxyribonuclease-2-alpha [Trichinella zimbabwensis]	0	572
	KEGG	tsp:Tsp_08985 deoxyribonuclease II family protein	0	563
	KEGG	tsp:Tsp_08985 deoxyribonuclease II family protein	0	563
	IPRO	PANTHER|PTHR10858|IPR004947|Deoxyribonuclease II|10|256|GO:0004531|GO:0006259	1.8e-29
	IPRO	PANTHER|PTHR10858:SF23|-|-|10|256|	1.8e-29
	IPRO	Pfam|PF03265|IPR004947|Deoxyribonuclease II|24|261|GO:0004531|GO:0006259	8.6e-35
	SIGNALP	Y
TPS_00090_1s	SWISS	sp|B2S3F1|THII_TREPS Probable tRNA sulfurtransferase OS=Treponema pallidum subsp. pallidum (strain SS14) OX=455434 GN=thiI PE=3 SV=1	0.49	33.5
	T1	EFV62186 transcript=EFV62186 gene=Tsp_07448	1e-13	65.9
	T4	T4E_3070.1 transcript=T4E_3070.1 gene=T4E_3070	2e-48	153
	NR	gi|954417764|gb|KRY69504.1| hypothetical protein T4A_7077 [Trichinella pseudospiralis]	5.52e-72	220
	KEGG	tsp:Tsp_07448 deoxyribonuclease II family protein	4.85e-11	65.9
	KEGG	tsp:Tsp_07448 deoxyribonuclease II family protein	4.85e-11	65.9
TPS_00091_1s	SWISS	sp|Q7SXN4|CPEB4_DANRE Cytoplasmic polyadenylation element-binding protein 4 OS=Danio rerio OX=7955 GN=cpeb4 PE=2 SV=1	1e-14	76.6
	T1	EFV62183 transcript=EFV62183 gene=Tsp_07445	2e-141	399
	T4	T4E_10621.1 transcript=T4E_10621.1 gene=T4E_10621	0	529
	NR	gi|954298943|gb|KRX87914.1| Cytoplasmic polyadenylation element-binding protein 4, partial [Trichinella pseudospiralis] >gi|954417753|gb|KRY69493.1| Cytoplasmic polyadenylation element-binding protein 4, partial [Trichinella pseudospiralis] >gi|954432809|gb|KRY81933.1| Cytoplasmic polyadenylation element-binding protein 4, partial [Trichinella pseudospiralis] >gi|954490068|gb|KRZ19642.1| Cytoplas…	0	529
	KEGG	tsp:Tsp_07445 putative cytoplasmic polyadenylation element-binding protein 4	2.43e-140	399
	KEGG	tsp:Tsp_07445 putative cytoplasmic polyadenylation element-binding protein 4	2.43e-140	399
	IPRO	Gene3D|G3DSA:3.30.70.330|IPR012677|Nucleotide-binding alpha-beta plait domain superfamily|162|255|-	1.7e-12
	IPRO	Gene3D|G3DSA:3.30.70.330|IPR012677|Nucleotide-binding alpha-beta plait domain superfamily|61|161|-	1.4e-11
	IPRO	SUPERFAMILY|SSF54928|IPR035979|RNA-binding domain superfamily|66|232|GO:0003676	8.41e-14
	IPRO	CDD|cd12445|-|-|172|252|	1.50276e-37
	IPRO	PANTHER|PTHR12566|IPR034819|Cytoplasmic polyadenylation element-binding protein|61|229|GO:0003730|GO:0006417|GO:0045182	4.7e-23
TPS_00092_1s	SWISS	sp|O00291|HIP1_HUMAN Huntingtin-interacting protein 1 OS=Homo sapiens OX=9606 GN=HIP1 PE=1 SV=5	0	581
	T1	EFV57165 transcript=EFV57165 gene=Tsp_01793	2e-97	315
	T4	T4E_5927.2 transcript=T4E_5927.2 gene=T4E_5927	0	1992
	NR	gi|954427763|gb|KRY78861.1| Huntingtin-interacting protein 1 [Trichinella pseudospiralis]	0	1995
	KEGG	pgc:109856685 huntingtin-interacting protein 1 isoform X1	0	625
	KEGG	pgc:109856685 huntingtin-interacting protein 1 isoform X1	0	625
	IPRO	CDD|cd17006|-|-|28|141|	1.37589e-52
	IPRO	SMART|SM00307|IPR002558|I/LWEQ domain|773|970|GO:0003779	6.9e-73
	IPRO	Pfam|PF07651|IPR011417|AP180 N-terminal homology (ANTH) domain|29|291|GO:0005543	9.4e-56
	IPRO	Coils|Coil|-|-|491|511|	-
	IPRO	PANTHER|PTHR10407|IPR030224|Sla2 family|16|970|GO:0006897|GO:0030276	1.2e-233
	IPRO	Gene3D|G3DSA:1.20.1410.10|-|-|726|929|	5.5e-67
	IPRO	Coils|Coil|-|-|390|460|	-
	IPRO	Gene3D|G3DSA:1.25.40.90|IPR008942|ENTH/VHS|17|145|-	4.8e-09
	IPRO	Coils|Coil|-|-|929|965|	-
	IPRO	SUPERFAMILY|SSF48464|IPR008942|ENTH/VHS|30|142|-	1.6e-18
	IPRO	SMART|SM00273|IPR013809|ENTH domain|26|148|-	6e-18
	IPRO	Coils|Coil|-|-|519|567|	-
	IPRO	SUPERFAMILY|SSF109885|IPR035964|I/LWEQ domain superfamily|733|923|GO:0003779	3.92e-49
	IPRO	Pfam|PF01608|IPR002558|I/LWEQ domain|821|968|GO:0003779	9.3e-48
	IPRO	PANTHER|PTHR10407:SF15|-|-|16|970|	1.2e-233
	IPRO	Coils|Coil|-|-|732|759|	-
TPS_00092_2s	SWISS	sp|O00291|HIP1_HUMAN Huntingtin-interacting protein 1 OS=Homo sapiens OX=9606 GN=HIP1 PE=1 SV=5	0	579
	T1	EFV57165 transcript=EFV57165 gene=Tsp_01793	2e-97	315
	T4	T4E_5927.2 transcript=T4E_5927.2 gene=T4E_5927	0	1977
	NR	gi|954427763|gb|KRY78861.1| Huntingtin-interacting protein 1 [Trichinella pseudospiralis]	0	1979
	KEGG	pgc:109856685 huntingtin-interacting protein 1 isoform X1	0	626
	KEGG	pgc:109856685 huntingtin-interacting protein 1 isoform X1	0	626
	IPRO	CDD|cd17006|-|-|28|141|	1.40252e-52
	IPRO	PANTHER|PTHR10407:SF15|-|-|16|966|	1.3e-233
	IPRO	PANTHER|PTHR10407|IPR030224|Sla2 family|16|966|GO:0006897|GO:0030276	1.3e-233
	IPRO	Coils|Coil|-|-|386|456|	-
	IPRO	Pfam|PF07651|IPR011417|AP180 N-terminal homology (ANTH) domain|29|291|GO:0005543	9.4e-56
	IPRO	Gene3D|G3DSA:1.25.40.90|IPR008942|ENTH/VHS|17|145|-	4.8e-09
	IPRO	Coils|Coil|-|-|925|961|	-
	IPRO	SUPERFAMILY|SSF48464|IPR008942|ENTH/VHS|30|142|-	1.6e-18
	IPRO	SMART|SM00273|IPR013809|ENTH domain|26|148|-	6e-18
	IPRO	Coils|Coil|-|-|515|563|	-
	IPRO	Coils|Coil|-|-|728|755|	-
	IPRO	Gene3D|G3DSA:1.20.1410.10|-|-|722|925|	5.4e-67
	IPRO	SUPERFAMILY|SSF109885|IPR035964|I/LWEQ domain superfamily|729|919|GO:0003779	3.92e-49
	IPRO	SMART|SM00307|IPR002558|I/LWEQ domain|769|966|GO:0003779	6.9e-73
	IPRO	Coils|Coil|-|-|487|507|	-
	IPRO	Pfam|PF01608|IPR002558|I/LWEQ domain|817|964|GO:0003779	9.3e-48
TPS_00092_3s	SWISS	sp|Q5PPM8|PP4P1_RAT Type 1 phosphatidylinositol 4,5-bisphosphate 4-phosphatase OS=Rattus norvegicus OX=10116 GN=Pip4p1 PE=1 SV=1	5e-56	186
	T1	EFV57166 transcript=EFV57166 gene=Tsp_01794	1e-65	221
	T4	T4E_5927.2 transcript=T4E_5927.2 gene=T4E_5927	2e-164	490
	NR	gi|954518522|gb|KRZ46382.1| Huntingtin-interacting protein 1 [Trichinella pseudospiralis]	8.54e-164	492
	KEGG	loa:LOAG_02822 transmembrane protein 55A	2.7e-68	217
	KEGG	loa:LOAG_02822 transmembrane protein 55A	2.7e-68	217
	IPRO	PANTHER|PTHR21014|IPR019178|Phosphatidylinositol 4,5-bisphosphate 4-phosphatase|23|238|GO:0034597|GO:0046856	1.9e-69
	IPRO	Pfam|PF09788|IPR019178|Phosphatidylinositol 4,5-bisphosphate 4-phosphatase|23|238|GO:0034597|GO:0046856	4.5e-71
	IPRO	MobiDBLite|mobidb-lite|-|-|39|54|	-
	IPRO	MobiDBLite|mobidb-lite|-|-|1|54|	-
TPS_00092_4s	SWISS	sp|Q3TWL2|PP4P1_MOUSE Type 1 phosphatidylinositol 4,5-bisphosphate 4-phosphatase OS=Mus musculus OX=10090 GN=Pip4p1 PE=1 SV=1	5e-58	192
	T1	EFV57166 transcript=EFV57166 gene=Tsp_01794	1e-65	222
	T4	T4E_5927.2 transcript=T4E_5927.2 gene=T4E_5927	3e-177	524
	NR	gi|954518522|gb|KRZ46382.1| Huntingtin-interacting protein 1 [Trichinella pseudospiralis]	1.49e-176	526
	KEGG	loa:LOAG_02822 transmembrane protein 55A	3.4e-68	217
	KEGG	loa:LOAG_02822 transmembrane protein 55A	3.4e-68	217
	IPRO	PANTHER|PTHR21014|IPR019178|Phosphatidylinositol 4,5-bisphosphate 4-phosphatase|24|251|GO:0034597|GO:0046856	2.4e-74
	IPRO	PANTHER|PTHR21014:SF6|-|-|24|251|	2.4e-74
	IPRO	Pfam|PF09788|IPR019178|Phosphatidylinositol 4,5-bisphosphate 4-phosphatase|23|247|GO:0034597|GO:0046856	1.9e-74
	IPRO	MobiDBLite|mobidb-lite|-|-|39|54|	-
	IPRO	MobiDBLite|mobidb-lite|-|-|1|54|	-
TPS_00092_5s	SWISS	sp|Q0VCI1|OSGEP_BOVIN tRNA N6-adenosine threonylcarbamoyltransferase OS=Bos taurus OX=9913 GN=OSGEP PE=2 SV=1	2e-168	481
	T1	EFV57166 transcript=EFV57166 gene=Tsp_01794	0	581
	T4	T4E_5927.3 transcript=T4E_5927.3 gene=T4E_5927	0	736
	NR	gi|954427764|gb|KRY78862.1| Huntingtin-interacting protein 1 [Trichinella pseudospiralis]	0	756
	KEGG	tsp:Tsp_01794 putative O-sialoglycoprotein endopeptidase	0	581
	KEGG	tsp:Tsp_01794 putative O-sialoglycoprotein endopeptidase	0	581
	IPRO	PANTHER|PTHR11735:SF14|IPR034680|tRNA N6-adenosine threonylcarbamoyltransferase Kae1, archaea and eukaryote|39|373|GO:0000408|GO:0002949	3.1e-159
	IPRO	Pfam|PF00814|IPR000905|Gcp-like domain|68|339|-	4.8e-83
	IPRO	Gene3D|G3DSA:3.30.420.40|-|-|45|346|	4e-96
	IPRO	PANTHER|PTHR11735|IPR000905|Gcp-like domain|39|373|-	3.1e-159
	IPRO	SUPERFAMILY|SSF53067|IPR043129|ATPase, nucleotide binding domain|44|338|-	4.53e-31
	IPRO	Gene3D|G3DSA:3.30.420.40|-|-|165|326|	4e-96
	IPRO	TIGRFAM|TIGR00329|IPR017861|Kae1/TsaD family|46|339|-	1.9e-80
	IPRO	ProSitePatterns|PS01016|IPR017860|Peptidase M22, conserved site|134|154|-	-
	IPRO	PRINTS|PR00789|IPR017861|Kae1/TsaD family|189|210|-	1.1e-37
	IPRO	PRINTS|PR00789|IPR017861|Kae1/TsaD family|135|154|-	1.1e-37
	IPRO	PRINTS|PR00789|IPR017861|Kae1/TsaD family|114|134|-	1.1e-37
	IPRO	PRINTS|PR00789|IPR017861|Kae1/TsaD family|296|305|-	1.1e-37
	IPRO	PRINTS|PR00789|IPR017861|Kae1/TsaD family|45|58|-	1.1e-37
	IPRO	PRINTS|PR00789|IPR017861|Kae1/TsaD family|167|179|-	1.1e-37
TPS_00093_1s	SWISS	sp|Q5ZIN1|NUDC_CHICK Nuclear migration protein nudC OS=Gallus gallus OX=9031 GN=NUDC PE=2 SV=1	2e-90	280
	T1	EFV61766 transcript=EFV61766 gene=Tsp_09025	0	571
	T4	T4E_5524.1 transcript=T4E_5524.1 gene=T4E_5524	0	639
	NR	gi|954298944|gb|KRX87915.1| Nuclear migration protein nudC [Trichinella pseudospiralis] >gi|954432808|gb|KRY81932.1| Nuclear migration protein nudC [Trichinella pseudospiralis] >gi|954490074|gb|KRZ19648.1| Nuclear migration protein nudC [Trichinella pseudospiralis]	0	639
	KEGG	tsp:Tsp_09025 nuclear migration protein NudC	0	571
	KEGG	tsp:Tsp_09025 nuclear migration protein NudC	0	571
	IPRO	SUPERFAMILY|SSF49764|IPR008978|HSP20-like chaperone|133|253|-	8.2e-36
	IPRO	Coils|Coil|-|-|73|96|	-
	IPRO	PANTHER|PTHR12356:SF3|-|-|9|310|	9.3e-92
	IPRO	Gene3D|G3DSA:2.60.40.790|IPR008978|HSP20-like chaperone|143|272|-	3.7e-44
	IPRO	Pfam|PF04969|IPR007052|CS domain|151|222|-	5.1e-18
	IPRO	MobiDBLite|mobidb-lite|-|-|119|141|	-
	IPRO	PANTHER|PTHR12356|IPR037898|NudC family|9|310|-	9.3e-92
	IPRO	Pfam|PF14050|IPR025934|NudC N-terminal domain|9|49|-	6e-11
	IPRO	MobiDBLite|mobidb-lite|-|-|111|144|	-
TPS_00094_1s	SWISS	sp|P07814|SYEP_HUMAN Bifunctional glutamate/proline--tRNA ligase OS=Homo sapiens OX=9606 GN=EPRS1 PE=1 SV=5	0	1422
	T1	EFV61767 transcript=EFV61767 gene=Tsp_09026	0	2470
	T4	T4E_10076.2 transcript=T4E_10076.2 gene=T4E_10076	0	3165
	NR	gi|954490050|gb|KRZ19624.1| Bifunctional glutamate/proline--tRNA ligase [Trichinella pseudospiralis]	0	3168
	KEGG	tsp:Tsp_09026 putative proline--tRNA ligase	0	2470
	KEGG	tsp:Tsp_09026 putative proline--tRNA ligase	0	2470
	IPRO	Gene3D|G3DSA:3.30.110.30|IPR017449|Prolyl-tRNA synthetase, class II|1433|1522|GO:0000166|GO:0004827|GO:0005524|GO:0005737|GO:0006433	5.8e-33
	IPRO	Gene3D|G3DSA:3.40.50.620|IPR014729|Rossmann-like alpha/beta/alpha sandwich fold|170|511|-	4.1e-121
	IPRO	SMART|SM00946|IPR016061|Proline-tRNA ligase, class II, C-terminal|1438|1523|GO:0000166|GO:0004827|GO:0005524|GO:0005737|GO:0006433	1.5e-32
	IPRO	Pfam|PF00587|IPR002314|Aminoacyl-tRNA synthetase, class II (G/ P/ S/T)|1120|1286|GO:0000166|GO:0004812|GO:0005524|GO:0006418	9.2e-19
	IPRO	PANTHER|PTHR43382|IPR004499|Proline-tRNA ligase, class IIa, archaeal-type|21|1523|GO:0004827|GO:0005524|GO:0005737|GO:0006433	0
	IPRO	Gene3D|G3DSA:3.40.50.800|IPR036621|Anticodon-binding domain superfamily|1302|1429|-	1.1e-34
	IPRO	CDD|cd00862|-|-|1297|1523|	9.19409e-70
	IPRO	CDD|cd00778|IPR033721|Prolyl-tRNA synthetase, catalytic domain|1030|1291|-	1.23526e-163
	IPRO	SUPERFAMILY|SSF50715|IPR011035|Ribosomal protein L25/Gln-tRNA synthetase, anti-codon-binding domain superfamily|508|712|GO:0006412	5.75e-35
	IPRO	Pfam|PF03129|IPR004154|Anticodon-binding|1308|1403|-	2.2e-14
	IPRO	Coils|Coil|-|-|303|323|	-
	IPRO	SUPERFAMILY|SSF64586|IPR017449|Prolyl-tRNA synthetase, class II|1433|1523|GO:0000166|GO:0004827|GO:0005524|GO:0005737|GO:0006433	1.84e-16
	IPRO	Pfam|PF00458|IPR000738|WHEP-TRS domain|847|893|GO:0004812|GO:0005524|GO:0006418	9.5e-09
	IPRO	Pfam|PF00458|IPR000738|WHEP-TRS domain|921|967|GO:0004812|GO:0005524|GO:0006418	7.7e-10
	IPRO	Pfam|PF00458|IPR000738|WHEP-TRS domain|771|817|GO:0004812|GO:0005524|GO:0006418	6.8e-10
	IPRO	Gene3D|G3DSA:1.10.287.10|-|-|764|818|	1.4e-10
	IPRO	Gene3D|G3DSA:1.10.287.10|-|-|908|968|	3.1e-10
	IPRO	Gene3D|G3DSA:1.10.287.10|-|-|834|894|	2.1e-10
	IPRO	TIGRFAM|TIGR00408|IPR004499|Proline-tRNA ligase, class IIa, archaeal-type|1025|1523|GO:0004827|GO:0005524|GO:0005737|GO:0006433	4.3e-175
	IPRO	Pfam|PF03950|IPR020059|Glutamyl/glutaminyl-tRNA synthetase, class Ib, anti-codon binding domain|508|687|GO:0000166|GO:0004812|GO:0005524|GO:0005737|GO:0006418	5.9e-25
	IPRO	Pfam|PF09180|IPR016061|Proline-tRNA ligase, class II, C-terminal|1438|1523|GO:0000166|GO:0004827|GO:0005524|GO:0005737|GO:0006433	3.2e-22
	IPRO	PRINTS|PR00987|IPR000924|Glutamyl/glutaminyl-tRNA synthetase|234|247|GO:0000166|GO:0004812|GO:0005524|GO:0043039	1.5e-14
	IPRO	PRINTS|PR00987|IPR000924|Glutamyl/glutaminyl-tRNA synthetase|395|403|GO:0000166|GO:0004812|GO:0005524|GO:0043039	1.5e-14
	IPRO	PRINTS|PR00987|IPR000924|Glutamyl/glutaminyl-tRNA synthetase|219|230|GO:0000166|GO:0004812|GO:0005524|GO:0043039	1.5e-14
	IPRO	PRINTS|PR00987|IPR000924|Glutamyl/glutaminyl-tRNA synthetase|205|217|GO:0000166|GO:0004812|GO:0005524|GO:0043039	1.5e-14
	IPRO	PRINTS|PR00987|IPR000924|Glutamyl/glutaminyl-tRNA synthetase|379|389|GO:0000166|GO:0004812|GO:0005524|GO:0043039	1.5e-14
	IPRO	TIGRFAM|TIGR00463|IPR004526|Glutamyl-tRNA synthetase, archaeal/eukaryotic cytosolic|177|689|GO:0000166|GO:0004818|GO:0005524|GO:0005737|GO:0006424	1.8e-141
	IPRO	Pfam|PF00749|IPR020058|Glutamyl/glutaminyl-tRNA synthetase, class Ib, catalytic domain|201|505|GO:0004812|GO:0005524|GO:0043039	1.2e-112
	IPRO	SUPERFAMILY|SSF55681|-|-|1029|1294|	4.98e-72
	IPRO	SUPERFAMILY|SSF52374|-|-|202|513|	2.36e-82
	IPRO	Gene3D|G3DSA:3.30.930.10|-|-|1022|1301|	2.1e-107
	IPRO	ProSitePatterns|PS00178|IPR001412|Aminoacyl-tRNA synthetase, class I, conserved site|208|219|GO:0000166|GO:0004812|GO:0005524|GO:0006418	-
	IPRO	Coils|Coil|-|-|841|861|	-
	IPRO	Gene3D|G3DSA:1.20.1050.130|-|-|4|169|	2e-11
	IPRO	SUPERFAMILY|SSF52954|-|-|1297|1429|	5.4e-25
TPS_00095_1s	SWISS	sp|O94683|RRP7_SCHPO Ribosomal RNA-processing protein 7 OS=Schizosaccharomyces pombe (strain 972 / ATCC 24843) OX=284812 GN=rrp7 PE=3 SV=2	1e-17	82.8
	T1	EFV61768 transcript=EFV61768 gene=Tsp_09027	8e-98	285
	T4	T4E_4678.1 transcript=T4E_4678.1 gene=T4E_4678	2e-174	483
	NR	gi|954298949|gb|KRX87920.1| Ribosomal RNA-processing protein 7 [Trichinella pseudospiralis] >gi|954432812|gb|KRY81936.1| Ribosomal RNA-processing protein 7 [Trichinella pseudospiralis] >gi|954490076|gb|KRZ19650.1| Ribosomal RNA-processing protein 7 [Trichinella pseudospiralis]	1.94e-172	483
	KEGG	tsp:Tsp_09027 gastric cancer antigen Zg14	1.4e-96	285
	KEGG	tsp:Tsp_09027 gastric cancer antigen Zg14	1.4e-96	285
	IPRO	Gene3D|G3DSA:6.10.250.1770|-|-|194|238|	3.6e-16
	IPRO	Coils|Coil|-|-|205|232|	-
	IPRO	Coils|Coil|-|-|144|164|	-
	IPRO	Pfam|PF12923|IPR024326|Ribosomal RNA-processing protein 7, C-terminal domain|142|238|-	4.4e-22
	IPRO	PANTHER|PTHR13191:SF0|-|-|110|238|	1.1e-23
	IPRO	PANTHER|PTHR13191|IPR040446|Ribosomal RNA-processing protein 7|110|238|-	1.1e-23
TPS_00096_1s	SWISS	sp|Q96EZ8|MCRS1_HUMAN Microspherule protein 1 OS=Homo sapiens OX=9606 GN=MCRS1 PE=1 SV=1	8e-20	96.3
	T1	EFV61744 transcript=EFV61744 gene=Tsp_09032	0	662
	T4	T4E_7909.1 transcript=T4E_7909.1 gene=T4E_7909	0	639
	NR	gi|954417788|gb|KRY69528.1| Microspherule protein 1 [Trichinella pseudospiralis]	0	943
	KEGG	tsp:Tsp_09032 hypothetical protein	0	662
	KEGG	tsp:Tsp_09032 hypothetical protein	0	662
	IPRO	Pfam|PF13325|IPR025999|Microspherule protein, N-terminal domain|220|367|-	1.4e-25
	IPRO	PANTHER|PTHR13233|IPR037912|Microspherule protein 1|214|546|GO:0002151|GO:0031011|GO:0071339	2.8e-22
	IPRO	PANTHER|PTHR13233:SF0|-|-|214|546|	2.8e-22
TPS_00097_1s	SWISS	sp|Q5SPR8|ESCO2_DANRE N-acetyltransferase ESCO2 OS=Danio rerio OX=7955 GN=esco2 PE=2 SV=1	6e-28	116
	T1	EFV61745 transcript=EFV61745 gene=Tsp_09033	1e-156	441
	T4	T4E_2723.1 transcript=T4E_2723.1 gene=T4E_2723	0	566
	NR	gi|954502336|gb|KRZ30909.1| Dachshund -like protein 1 [Trichinella pseudospiralis]	0	584
	KEGG	tsp:Tsp_09033 N-acetyltransferase ESCO1	1.65e-155	441
	KEGG	tsp:Tsp_09033 N-acetyltransferase ESCO1	1.65e-155	441
	IPRO	PANTHER|PTHR45884|-|-|50|269|	3.3e-40
	IPRO	Pfam|PF13880|IPR028009|N-acetyltransferase ESCO, acetyl-transferase domain|203|269|-	2e-21
	IPRO	Pfam|PF13878|IPR028005|N-acetyltransferase ESCO, zinc-finger|55|93|-	7e-14
TPS_00098_1s	TMHMM	Y
TPS_00099_1s	SWISS	sp|Q18581|ACN1_CAEEL Inactive angiotensin-converting enzyme-related protein OS=Caenorhabditis elegans OX=6239 GN=acn-1 PE=1 SV=2	1.9	32
	T4	T4E_5925.1 transcript=T4E_5925.1 gene=T4E_5925	2e-105	301
	NR	gi|954431740|gb|KRY81097.1| hypothetical protein T4D_3764 [Trichinella pseudospiralis] >gi|954432304|gb|KRY81519.1| hypothetical protein T4D_10771 [Trichinella pseudospiralis]	2.37e-103	300
	IPRO	MobiDBLite|mobidb-lite|-|-|125|144|	-
TPS_00100_1s	SWISS	sp|O42586|PR6AB_XENLA 26S proteasome regulatory subunit 6A-B OS=Xenopus laevis OX=8355 GN=psmc3-b PE=2 SV=1	1e-71	229
	T1	EFV57494 transcript=EFV57494 gene=Tsp_01388	3e-111	327
	T4	T4E_8327.1 transcript=T4E_8327.1 gene=T4E_8327	1e-120	352
	NR	gi|954412572|gb|KRY64965.1| 26S protease regulatory subunit 6A [Trichinella pseudospiralis] >gi|954414197|gb|KRY66336.1| 26S protease regulatory subunit 6A [Trichinella pseudospiralis] >gi|954414218|gb|KRY66357.1| 26S protease regulatory subunit 6A [Trichinella pseudospiralis] >gi|954468417|gb|KRZ00026.1| 26S protease regulatory subunit 6A [Trichinella pseudospiralis] >gi|954476671|gb|KRZ06734.1|…	2.67e-119	355
	KEGG	tsp:Tsp_01388 26S protease regulatory subunit 6A	4.87e-110	327
	KEGG	tsp:Tsp_01388 26S protease regulatory subunit 6A	4.87e-110	327
	IPRO	PANTHER|PTHR23073|-|-|53|217|	4.5e-70
	IPRO	Gene3D|G3DSA:3.40.50.300|-|-|63|219|	3.3e-50
	IPRO	CDD|cd00009|-|-|108|192|	4.90275e-18
	IPRO	PANTHER|PTHR23073:SF7|IPR035254|26S Proteasome regulatory subunit 6A|53|217|GO:0036402	4.5e-70
	IPRO	Pfam|PF00004|IPR003959|ATPase, AAA-type, core|118|217|GO:0005524|GO:0016887	2.4e-29
	IPRO	SUPERFAMILY|SSF52540|IPR027417|P-loop containing nucleoside triphosphate hydrolase|76|216|-	6.23e-37
	IPRO	SMART|SM00382|IPR003593|AAA+ ATPase domain|114|213|-	7.3e-10
TPS_00101_1s	SWISS	sp|O76371|PRS6A_CAEEL 26S protease regulatory subunit 6A OS=Caenorhabditis elegans OX=6239 GN=rpt-5 PE=1 SV=1	1e-26	103
	T1	EFV62250 transcript=EFV62250 gene=Tsp_07392	2e-27	102
	T4	T4E_8327.1 transcript=T4E_8327.1 gene=T4E_8327	3e-41	140
	NR	gi|954432751|gb|KRY81888.1| 26S protease regulatory subunit 6A, partial [Trichinella pseudospiralis]	2.13e-39	141
	KEGG	loa:LOAG_11027 26S protease regulatory subunit 6A	6.07e-27	107
	KEGG	loa:LOAG_11027 26S protease regulatory subunit 6A	6.07e-27	107
	IPRO	Gene3D|G3DSA:1.10.8.60|-|-|1|66|	6.5e-19
	IPRO	PANTHER|PTHR23073:SF90|IPR035254|26S Proteasome regulatory subunit 6A|1|65|GO:0036402	2e-24
	IPRO	Pfam|PF17862|IPR041569|AAA ATPase, AAA+ lid domain|6|49|-	9.3e-12
	IPRO	PANTHER|PTHR23073|-|-|1|65|	2e-24
TPS_00103_1s	SWISS	sp|Q7ZXF1|MTMR4_XENLA Myotubularin-related protein 4 OS=Xenopus laevis OX=8355 GN=mtmr4 PE=2 SV=1	7e-131	430
	T1	EFV57166 transcript=EFV57166 gene=Tsp_01794	0	885
	T4	T4E_6838.1 transcript=T4E_6838.1 gene=T4E_6838	0	1208
	NR	gi|954427807|gb|KRY78905.1| Myotubularin-related protein 4 [Trichinella pseudospiralis] >gi|954503496|gb|KRZ32023.1| Myotubularin-related protein 4 [Trichinella pseudospiralis] >gi|954518512|gb|KRZ46372.1| Myotubularin-related protein 4 [Trichinella pseudospiralis]	0	2175
	KEGG	tsp:Tsp_01794 putative O-sialoglycoprotein endopeptidase	0	885
	KEGG	tsp:Tsp_01794 putative O-sialoglycoprotein endopeptidase	0	885
	IPRO	MobiDBLite|mobidb-lite|-|-|755|783|	-
	IPRO	MobiDBLite|mobidb-lite|-|-|917|958|	-
	IPRO	MobiDBLite|mobidb-lite|-|-|769|783|	-
	IPRO	Gene3D|G3DSA:3.30.40.10|IPR013083|Zinc finger, RING/FYVE/PHD-type|960|1039|-	5.2e-23
	IPRO	Pfam|PF06602|IPR010569|Myotubularin-like phosphatase domain|191|530|-	2.8e-120
	IPRO	PANTHER|PTHR10807|IPR030564|Myotubularin family|48|721|-	2.1e-194
	IPRO	PANTHER|PTHR10807:SF75|-|-|48|721|	2.1e-194
	IPRO	SUPERFAMILY|SSF52799|IPR029021|Protein-tyrosine phosphatase-like|194|582|-	3.41e-123
	IPRO	MobiDBLite|mobidb-lite|-|-|664|701|	-
	IPRO	ProSitePatterns|PS00383|IPR016130|Protein-tyrosine phosphatase, active site|419|429|GO:0004725|GO:0016311	-
	IPRO	Coils|Coil|-|-|866|886|	-
	IPRO	Pfam|PF01363|IPR000306|FYVE zinc finger|969|1031|GO:0046872	1.3e-19
	IPRO	CDD|cd14507|-|-|252|490|	6.86033e-103
	IPRO	SMART|SM00064|IPR000306|FYVE zinc finger|964|1033|GO:0046872	3e-27
	IPRO	MobiDBLite|mobidb-lite|-|-|927|956|	-
	IPRO	CDD|cd15733|-|-|969|1028|	1.65985e-38
	IPRO	SUPERFAMILY|SSF57903|IPR011011|Zinc finger, FYVE/PHD-type|968|1036|-	2.69e-21
	IPRO	MobiDBLite|mobidb-lite|-|-|664|697|	-
TPS_00106_1s	SWISS	sp|Q09297|NDX6_CAEEL Putative nudix hydrolase 6 OS=Caenorhabditis elegans OX=6239 GN=ndx-6 PE=3 SV=2	2e-07	56.2
	T1	EFV61755 transcript=EFV61755 gene=Tsp_09044	0	724
	T4	T4E_10342.1 transcript=T4E_10342.1 gene=T4E_10342	0	888
	NR	gi|954490751|gb|KRZ20220.1| putative nudix hydrolase 6 [Trichinella pseudospiralis] >gi|954502315|gb|KRZ30888.1| putative nudix hydrolase 6 [Trichinella pseudospiralis]	0	900
	KEGG	tsp:Tsp_09044 hypothetical protein	0	724
	KEGG	tsp:Tsp_09044 hypothetical protein	0	724
	SIGNALP	Y
TPS_00107_1s	SWISS	sp|Q91857|TAF6_XENLA Transcription initiation factor TFIID subunit 6 OS=Xenopus laevis OX=8355 GN=taf6 PE=2 SV=3	1e-45	174
	T1	EFV61753 transcript=EFV61753 gene=Tsp_09042	0	920
	T4	T4E_3284.2 transcript=T4E_3284.2 gene=T4E_3284	0	1073
	NR	gi|954412757|gb|KRY65104.1| Transcription initiation factor TFIID subunit 6, partial [Trichinella pseudospiralis] >gi|954490746|gb|KRZ20215.1| Transcription initiation factor TFIID subunit 6, partial [Trichinella pseudospiralis] >gi|954490747|gb|KRZ20216.1| Transcription initiation factor TFIID subunit 6, partial [Trichinella pseudospiralis] >gi|954502346|gb|KRZ30919.1| Transcription initiation f…	0	1075
	KEGG	tsp:Tsp_09042 hypothetical protein	0	920
	KEGG	tsp:Tsp_09042 hypothetical protein	0	920
	IPRO	PANTHER|PTHR10221:SF12|-|-|85|503|	9.7e-64
	IPRO	CDD|cd08050|-|-|254|461|	5.31619e-58
	IPRO	PANTHER|PTHR10221|IPR037796|Transcription initiation factor TFIID subunit 6|85|503|GO:0000124|GO:0005669|GO:0006367|GO:0016251|GO:0046695	9.7e-64
	IPRO	Gene3D|G3DSA:1.25.40.770|-|-|252|447|	1.1e-41
	IPRO	Coils|Coil|-|-|219|239|	-
	IPRO	Pfam|PF07571|IPR011442|TAF6, C-terminal HEAT repeat domain|347|431|GO:0006367	4.1e-16
TPS_00108_1s	SWISS	sp|B0W730|SMG8_CULQU Nonsense-mediated mRNA decay factor SMG8 OS=Culex quinquefasciatus OX=7176 GN=CPIJ003128 PE=3 SV=1	4e-68	248
	T1	EFV61751 transcript=EFV61751 gene=Tsp_09040	0	1498
	T4	T4E_1473.3 transcript=T4E_1473.3 gene=T4E_1473	0	1821
	NR	gi|954412759|gb|KRY65106.1| Protein SMG8 [Trichinella pseudospiralis]	0	1834
	KEGG	tsp:Tsp_09040 hypothetical protein	0	1498
	KEGG	tsp:Tsp_09040 hypothetical protein	0	1498
	IPRO	MobiDBLite|mobidb-lite|-|-|631|658|	-
	IPRO	PANTHER|PTHR13091|IPR028802|Protein SMG8|11|878|GO:0000184	3.4e-134
	IPRO	MobiDBLite|mobidb-lite|-|-|576|617|	-
	IPRO	Pfam|PF10220|IPR019354|Smg8/Smg9|18|877|GO:0000184	1.8e-160
	IPRO	MobiDBLite|mobidb-lite|-|-|597|617|	-
	IPRO	MobiDBLite|mobidb-lite|-|-|576|594|	-
	IPRO	MobiDBLite|mobidb-lite|-|-|633|658|	-
TPS_00109_1s	SWISS	sp|Q9UTN0|YII3_SCHPO Uncharacterized transcriptional regulatory protein C139.03 OS=Schizosaccharomyces pombe (strain 972 / ATCC 24843) OX=284812 GN=SPAC139.03 PE=3 SV=1	0.48	32
	T1	EFV56686 transcript=EFV56686 gene=Tsp_02251	8e-14	62.4
	T4	T4E_8578.1 transcript=T4E_8578.1 gene=T4E_8578	5e-36	118
	NR	gi|954490762|gb|KRZ20231.1| hypothetical protein T4B_4230 [Trichinella pseudospiralis]	3.14e-34	120
	KEGG	tsp:Tsp_02251 40S ribosomal protein S15	2.41e-11	62.4
	KEGG	tsp:Tsp_02251 40S ribosomal protein S15	2.41e-11	62.4
	IPRO	MobiDBLite|mobidb-lite|-|-|39|59|	-
TPS_00110_1s	SWISS	sp|Q6K8E7|LCB1B_ORYSJ Long chain base biosynthesis protein 1b OS=Oryza sativa subsp. japonica OX=39947 GN=Os02g0806900 PE=2 SV=1	1.4	30.4
	T4	T4E_8503.1 transcript=T4E_8503.1 gene=T4E_8503	2e-23	90.9
	NR	gi|954412756|gb|KRY65103.1| hypothetical protein T4A_9424 [Trichinella pseudospiralis] >gi|954417790|gb|KRY69530.1| hypothetical protein T4A_9320 [Trichinella pseudospiralis]	1.68e-53	170
	SIGNALP	Y
TPS_00111_1s	SWISS	sp|Q96DM1|PGBD4_HUMAN PiggyBac transposable element-derived protein 4 OS=Homo sapiens OX=9606 GN=PGBD4 PE=2 SV=3	0.14	33.1
	T1	EFV61814 transcript=EFV61814 gene=Tsp_08979	4e-21	82.4
	T4	T4E_1145.1 transcript=T4E_1145.1 gene=T4E_1145	5e-38	123
	NR	gi|954297005|gb|KRX86387.1| hypothetical protein T4E_1145 [Trichinella pseudospiralis]	2.35e-35	123
	KEGG	tsp:Tsp_08979 hypothetical protein	4.7e-19	82.4
	KEGG	tsp:Tsp_08979 hypothetical protein	4.7e-19	82.4
	IPRO	Pfam|PF13843|IPR029526|PiggyBac transposable element-derived protein|16|68|-	2.3e-09
TPS_00114_1s	SWISS	sp|Q16KN5|RETM_AEDAE Protein real-time OS=Aedes aegypti OX=7159 GN=retm PE=3 SV=1	1.8	30.8
TPS_00115_1s	SWISS	sp|I1RZZ3|ERG4_GIBZE Delta(24(24(1)))-sterol reductase OS=Gibberella zeae (strain ATCC MYA-4620 / CBS 123657 / FGSC 9075 / NRRL 31084 / PH-1) OX=229533 GN=ERG4 PE=3 SV=1	2.9	29.3
TPS_00116_1s	SWISS	sp|Q18581|ACN1_CAEEL Inactive angiotensin-converting enzyme-related protein OS=Caenorhabditis elegans OX=6239 GN=acn-1 PE=1 SV=2	3	32.3
	T4	T4E_5925.1 transcript=T4E_5925.1 gene=T4E_5925	2e-135	379
	NR	gi|954414207|gb|KRY66346.1| hypothetical protein T4A_1418 [Trichinella pseudospiralis]	1.34e-133	380
TPS_00118_1s	SWISS	sp|Q6P0D0|QKIA_DANRE Protein quaking-A OS=Danio rerio OX=7955 GN=qkia PE=2 SV=2	3e-06	53.1
	T1	EFV57728 transcript=EFV57728 gene=Tsp_01216	0	806
	T4	T4E_10239.1 transcript=T4E_10239.1 gene=T4E_10239	0	1089
	NR	gi|954427693|gb|KRY78791.1| Protein quaking-A [Trichinella pseudospiralis]	0	1176
	KEGG	tsp:Tsp_01216 hypothetical protein	0	806
	KEGG	tsp:Tsp_01216 hypothetical protein	0	806
	IPRO	PANTHER|PTHR11208|-|-|236|273|	2.1e-12
	IPRO	PANTHER|PTHR11208:SF46|-|-|236|273|	2.1e-12
TPS_00119_1s	SWISS	sp|Q5U1V9|TSN31_RAT Tetraspanin-31 OS=Rattus norvegicus OX=10116 GN=Tspan31 PE=2 SV=1	9e-50	167
	T1	EFV57136 transcript=EFV57136 gene=Tsp_01799	3e-135	384
	T4	T4E_10035.1 transcript=T4E_10035.1 gene=T4E_10035	7e-160	444
	NR	gi|954444942|gb|KRY92983.1| Tetraspanin-31 [Trichinella pseudospiralis]	2.03e-158	446
	KEGG	tsp:Tsp_01799 tetraspanin-13	3.36e-134	384
	KEGG	tsp:Tsp_01799 tetraspanin-13	3.36e-134	384
	IPRO	Pfam|PF00335|IPR018499|Tetraspanin/Peripherin|23|202|GO:0016021	1.1e-16
	IPRO	PANTHER|PTHR19282:SF3|-|-|18|209|	2.3e-47
	IPRO	PRINTS|PR00259|IPR000301|Tetraspanin|180|206|GO:0016021	7.6e-13
	IPRO	PRINTS|PR00259|IPR000301|Tetraspanin|25|48|GO:0016021	7.6e-13
	IPRO	PRINTS|PR00259|IPR000301|Tetraspanin|56|82|GO:0016021	7.6e-13
	IPRO	PRINTS|PR00259|IPR000301|Tetraspanin|83|111|GO:0016021	7.6e-13
	IPRO	PANTHER|PTHR19282|-|-|18|209|	2.3e-47
	TMHMM	Y
TPS_00119_2s	SWISS	sp|O76689|SNF6_CAEEL Sodium-dependent acetylcholine transporter OS=Caenorhabditis elegans OX=6239 GN=snf-6 PE=1 SV=5	9e-106	346
	T1	EFV57137 transcript=EFV57137 gene=Tsp_01800	0	703
	T4	T4E_6779.4 transcript=T4E_6779.4 gene=T4E_6779	0	951
	NR	gi|954503558|gb|KRZ32085.1| Sodium-dependent acetylcholine transporter, partial [Trichinella pseudospiralis] >gi|954518530|gb|KRZ46390.1| Sodium-dependent acetylcholine transporter, partial [Trichinella pseudospiralis]	0	1001
	KEGG	tsp:Tsp_01800 sodium-dependent acetylcholine transporter	0	703
	KEGG	tsp:Tsp_01800 sodium-dependent acetylcholine transporter	0	703
	IPRO	Pfam|PF00335|IPR018499|Tetraspanin/Peripherin|578|756|GO:0016021	2.1e-15
	IPRO	PRINTS|PR00259|IPR000301|Tetraspanin|611|637|GO:0016021	5.6e-11
	IPRO	PRINTS|PR00259|IPR000301|Tetraspanin|638|666|GO:0016021	5.6e-11
	IPRO	PRINTS|PR00259|IPR000301|Tetraspanin|735|761|GO:0016021	5.6e-11
	IPRO	PRINTS|PR00259|IPR000301|Tetraspanin|580|603|GO:0016021	5.6e-11
	IPRO	Pfam|PF00209|IPR000175|Sodium:neurotransmitter symporter|65|484|GO:0016021	4.8e-86
	IPRO	PANTHER|PTHR11616|IPR000175|Sodium:neurotransmitter symporter|65|506|GO:0016021	1.1e-96
	IPRO	SUPERFAMILY|SSF161070|IPR037272|Sodium:neurotransmitter symporter superfamily|64|482|-	1.14e-80
	TMHMM	Y
TPS_00120_1s	SWISS	sp|Q9LD37|CNG20_ARATH Probable cyclic nucleotide-gated ion channel 20, chloroplastic OS=Arabidopsis thaliana OX=3702 GN=CNGC20 PE=2 SV=1	4.3	29.3
	TMHMM	Y
TPS_00121_1s	SWISS	sp|Q13895|BYST_HUMAN Bystin OS=Homo sapiens OX=9606 GN=BYSL PE=1 SV=3	9e-124	373
	T1	EFV57137 transcript=EFV57137 gene=Tsp_01800	1e-146	443
	T4	T4E_6779.1 transcript=T4E_6779.1 gene=T4E_6779	0	869
	NR	gi|954310243|gb|KRX98032.1| Bystin [Trichinella pseudospiralis]	0	869
	KEGG	tsp:Tsp_01800 sodium-dependent acetylcholine transporter	2.04e-145	443
	KEGG	tsp:Tsp_01800 sodium-dependent acetylcholine transporter	2.04e-145	443
	IPRO	Pfam|PF05291|IPR007955|Bystin|140|425|-	4.9e-117
	IPRO	PANTHER|PTHR12821:SF0|-|-|28|428|	1.4e-139
	IPRO	MobiDBLite|mobidb-lite|-|-|96|118|	-
	IPRO	PANTHER|PTHR12821|IPR007955|Bystin|28|428|-	1.4e-139
	IPRO	MobiDBLite|mobidb-lite|-|-|103|117|	-
TPS_00122_1s	SWISS	sp|O76090|BEST1_HUMAN Bestrophin-1 OS=Homo sapiens OX=9606 GN=BEST1 PE=1 SV=1	9e-114	352
	T1	EFV57138 transcript=EFV57138 gene=Tsp_01801	0	637
	T4	T4E_7454.1 transcript=T4E_7454.1 gene=T4E_7454	0	873
	NR	gi|954427785|gb|KRY78883.1| Bestrophin-1, partial [Trichinella pseudospiralis] >gi|954518222|gb|KRZ46082.1| Bestrophin-1, partial [Trichinella pseudospiralis]	0	873
	KEGG	tsp:Tsp_01801 bestrophin-1	0	637
	KEGG	tsp:Tsp_01801 bestrophin-1	0	637
	IPRO	PANTHER|PTHR10736|IPR000615|Bestrophin|1|392|-	9.7e-139
	IPRO	Pfam|PF01062|IPR021134|Bestrophin/UPF0187|10|315|GO:0005254	4.1e-79
	TMHMM	Y
TPS_00123_1s	SWISS	sp|B0SS01|MNMG_LEPBP tRNA uridine 5-carboxymethylaminomethyl modification enzyme MnmG OS=Leptospira biflexa serovar Patoc (strain Patoc 1 / ATCC 23582 / Paris) OX=456481 GN=mnmG PE=3 SV=1	2.6	29.6
TPS_00124_1s	SWISS	sp|Q94521|DNAT_DROME Arylalkylamine N-acetyltransferase 1 OS=Drosophila melanogaster OX=7227 GN=speck PE=1 SV=1	0.008	39.7
	T1	EFV57139 transcript=EFV57139 gene=Tsp_01802	6e-120	342
	T4	T4E_10929.1 transcript=T4E_10929.1 gene=T4E_10929	1e-133	377
	NR	gi|356467151|gb|AET09707.1| putative ATP synthase F1 delta subunit [Trichinella pseudospiralis] >gi|954427829|gb|KRY78927.1| Dopamine N-acetyltransferase [Trichinella pseudospiralis] >gi|954503551|gb|KRZ32078.1| Dopamine N-acetyltransferase [Trichinella pseudospiralis]	2.83e-139	397
	KEGG	tsp:Tsp_01802 hypothetical protein	8.71e-127	362
	KEGG	tsp:Tsp_01802 hypothetical protein	8.71e-127	362
	IPRO	Gene3D|G3DSA:3.40.630.30|-|-|5|192|	3.5e-33
	IPRO	SUPERFAMILY|SSF55729|IPR016181|Acyl-CoA N-acyltransferase|19|171|-	4.45e-10
	IPRO	PANTHER|PTHR20905|-|-|17|188|	8.1e-22
TPS_00125_1s	SWISS	sp|Q9P5K9|CAPZA_NEUCR F-actin-capping protein subunit alpha OS=Neurospora crassa (strain ATCC 24698 / 74-OR23-1A / CBS 708.71 / DSM 1257 / FGSC 987) OX=367110 GN=fac-1 PE=3 SV=3	3.9	30.4
	T1	EFV57143 transcript=EFV57143 gene=Tsp_01806	1e-46	150
	T4	T4E_3745.1 transcript=T4E_3745.1 gene=T4E_3745	1e-91	264
	NR	gi|954310179|gb|KRX97968.1| hypothetical protein T4E_3745, partial [Trichinella pseudospiralis]	3.07e-89	264
	KEGG	tsp:Tsp_01806 hypothetical protein	4.54e-45	150
	KEGG	tsp:Tsp_01806 hypothetical protein	4.54e-45	150
	IPRO	MobiDBLite|mobidb-lite|-|-|29|59|	-
	IPRO	MobiDBLite|mobidb-lite|-|-|29|49|	-
	SIGNALP	Y
TPS_00126_1s	SWISS	sp|O88958|GNPI1_MOUSE Glucosamine-6-phosphate isomerase 1 OS=Mus musculus OX=10090 GN=Gnpda1 PE=1 SV=3	1e-137	396
	T1	EFV57144 transcript=EFV57144 gene=Tsp_01807	7e-137	392
	T4	T4E_2142.1 transcript=T4E_2142.1 gene=T4E_2142	7e-146	410
	NR	gi|954427721|gb|KRY78819.1| Glucosamine-6-phosphate isomerase 1, partial [Trichinella pseudospiralis] >gi|954503527|gb|KRZ32054.1| Glucosamine-6-phosphate isomerase 1, partial [Trichinella pseudospiralis] >gi|954518318|gb|KRZ46178.1| Glucosamine-6-phosphate isomerase 1, partial [Trichinella pseudospiralis]	0	546
	KEGG	obi:106874126 glucosamine-6-phosphate isomerase 2-like	1.31e-139	399
	KEGG	obi:106874126 glucosamine-6-phosphate isomerase 2-like	1.31e-139	399
	IPRO	CDD|cd01399|IPR004547|Glucosamine-6-phosphate isomerase|1|236|GO:0004342|GO:0006044	1.22036e-127
	IPRO	PANTHER|PTHR11280:SF8|-|-|2|256|	5.8e-129
	IPRO	ProSitePatterns|PS01161|IPR018321|Glucosamine-6-phosphate isomerase, conserved site|114|132|GO:0004342|GO:0006044	-
	IPRO	Pfam|PF01182|IPR006148|Glucosamine/galactosamine-6-phosphate isomerase|7|219|GO:0005975	1.7e-18
	IPRO	TIGRFAM|TIGR00502|IPR004547|Glucosamine-6-phosphate isomerase|2|246|GO:0004342|GO:0006044	5.9e-113
	IPRO	SUPERFAMILY|SSF100950|IPR037171|NagB/RpiA transferase-like|1|250|-	4.71e-94
	IPRO	Coils|Coil|-|-|93|113|	-
	IPRO	Gene3D|G3DSA:3.40.50.1360|-|-|1|258|	5.3e-92
	IPRO	PANTHER|PTHR11280|IPR004547|Glucosamine-6-phosphate isomerase|2|256|GO:0004342|GO:0006044	5.8e-129
TPS_00127_1s	SWISS	sp|Q2TA01|TM216_BOVIN Transmembrane protein 216 OS=Bos taurus OX=9913 GN=TMEM216 PE=2 SV=2	1e-14	70.9
	NR	gi|954418866|gb|KRY70514.1| Transmembrane protein [Trichinella pseudospiralis] >gi|954442156|gb|KRY90357.1| Transmembrane protein [Trichinella pseudospiralis] >gi|954510871|gb|KRZ39067.1| Transmembrane protein [Trichinella pseudospiralis]	2.24e-84	253
	KEGG	lgi:LOTGIDRAFT_204590 hypothetical protein	1.84e-22	92.8
	KEGG	lgi:LOTGIDRAFT_204590 hypothetical protein	1.84e-22	92.8
	IPRO	Pfam|PF09799|IPR019184|Uncharacterised protein family, transmembrane-17|20|125|-	2e-19
	IPRO	PANTHER|PTHR13531:SF0|-|-|11|140|	1.7e-28
	IPRO	PANTHER|PTHR13531|IPR019184|Uncharacterised protein family, transmembrane-17|11|140|-	1.7e-28
	TMHMM	Y
TPS_00127_2s	SWISS	sp|Q2TA01|TM216_BOVIN Transmembrane protein 216 OS=Bos taurus OX=9913 GN=TMEM216 PE=2 SV=2	2e-06	46.2
	NR	gi|954418866|gb|KRY70514.1| Transmembrane protein [Trichinella pseudospiralis] >gi|954442156|gb|KRY90357.1| Transmembrane protein [Trichinella pseudospiralis] >gi|954510871|gb|KRZ39067.1| Transmembrane protein [Trichinella pseudospiralis]	5.07e-31	115
	IPRO	Pfam|PF09799|IPR019184|Uncharacterised protein family, transmembrane-17|20|75|-	4.3e-09
	TMHMM	Y
TPS_00128_1s	SWISS	sp|Q11100|TAG52_CAEEL Putative protein tag-52 OS=Caenorhabditis elegans OX=6239 GN=tag-52 PE=4 SV=1	4e-33	135
	T1	EFV57147 transcript=EFV57147 gene=Tsp_01810	2e-170	500
	T4	T4E_8430.4 transcript=T4E_8430.4 gene=T4E_8430	0	912
	NR	gi|954310262|gb|KRX98051.1| putative protein tag-52, partial [Trichinella pseudospiralis] >gi|954427637|gb|KRY78735.1| putative protein tag-52, partial [Trichinella pseudospiralis] >gi|954503568|gb|KRZ32095.1| putative protein tag-52, partial [Trichinella pseudospiralis]	0	912
	KEGG	tsp:Tsp_01810 putative protein tag-52	2.37e-169	500
	KEGG	tsp:Tsp_01810 putative protein tag-52	2.37e-169	500
	IPRO	Gene3D|G3DSA:1.20.900.10|IPR035899|Dbl homology (DH) domain superfamily|12|205|-	1.1e-40
	IPRO	Pfam|PF00621|IPR000219|Dbl homology (DH) domain|25|193|GO:0005085	3.2e-33
	IPRO	MobiDBLite|mobidb-lite|-|-|346|375|	-
	IPRO	MobiDBLite|mobidb-lite|-|-|349|375|	-
	IPRO	PANTHER|PTHR12673|-|-|16|411|	4.7e-82
	IPRO	SUPERFAMILY|SSF50729|-|-|204|325|	5.65e-20
	IPRO	SMART|SM00233|IPR001849|Pleckstrin homology domain|227|323|-	6.2e-14
	IPRO	CDD|cd00160|IPR000219|Dbl homology (DH) domain|23|159|GO:0005085	1.20401e-17
	IPRO	PANTHER|PTHR12673:SF244|-|-|16|411|	4.7e-82
	IPRO	SMART|SM00325|IPR000219|Dbl homology (DH) domain|24|195|GO:0005085	3.9e-34
	IPRO	Gene3D|G3DSA:2.30.29.30|IPR011993|PH-like domain superfamily|206|381|-	3.5e-27
	IPRO	SUPERFAMILY|SSF48065|IPR035899|Dbl homology (DH) domain superfamily|14|214|-	1.57e-43
TPS_00128_2s	SWISS	sp|Q11100|TAG52_CAEEL Putative protein tag-52 OS=Caenorhabditis elegans OX=6239 GN=tag-52 PE=4 SV=1	4e-32	136
	T1	EFV57147 transcript=EFV57147 gene=Tsp_01810	7e-168	502
	T4	T4E_8430.4 transcript=T4E_8430.4 gene=T4E_8430	0	1133
	NR	gi|954432134|gb|KRY81388.1| putative protein tag-52 [Trichinella pseudospiralis]	0	1266
	KEGG	tsp:Tsp_01810 putative protein tag-52	1.07e-166	502
	KEGG	tsp:Tsp_01810 putative protein tag-52	1.07e-166	502
	IPRO	SUPERFAMILY|SSF48065|IPR035899|Dbl homology (DH) domain superfamily|238|438|-	3.66e-43
	IPRO	Gene3D|G3DSA:1.20.900.10|IPR035899|Dbl homology (DH) domain superfamily|236|429|-	2.5e-40
	IPRO	SMART|SM00325|IPR000219|Dbl homology (DH) domain|248|419|GO:0005085	3.9e-34
	IPRO	Gene3D|G3DSA:2.30.29.30|IPR011993|PH-like domain superfamily|430|593|-	7.7e-27
	IPRO	PANTHER|PTHR12673:SF244|-|-|239|634|	1.5e-81
	IPRO	CDD|cd00160|IPR000219|Dbl homology (DH) domain|247|383|GO:0005085	1.80651e-17
	IPRO	SUPERFAMILY|SSF50729|-|-|428|549|	1.13e-19
	IPRO	PANTHER|PTHR12673|-|-|239|634|	1.5e-81
	IPRO	MobiDBLite|mobidb-lite|-|-|570|599|	-
	IPRO	SMART|SM00233|IPR001849|Pleckstrin homology domain|451|547|-	6.2e-14
	IPRO	MobiDBLite|mobidb-lite|-|-|573|599|	-
	IPRO	Pfam|PF00621|IPR000219|Dbl homology (DH) domain|249|417|GO:0005085	7.1e-33
	SIGNALP	Y
TPS_00128_3s	SWISS	sp|D5FM37|NAS36_HAECO Zinc metalloproteinase nas-36 OS=Haemonchus contortus OX=6289 GN=nas-36 PE=3 SV=1	0.002	40
	T1	EFV57145 transcript=EFV57145 gene=Tsp_01808	6e-71	210
	NR	gi|954503545|gb|KRZ32072.1| hypothetical protein T4B_5417, partial [Trichinella pseudospiralis]	1.12e-80	242
	KEGG	tsp:Tsp_01808 hypothetical protein	1.36e-69	210
	KEGG	tsp:Tsp_01808 hypothetical protein	1.36e-69	210
	SIGNALP	Y
TPS_00130_1s	SWISS	sp|Q09599|SLBP_CAEEL Histone RNA hairpin-binding protein OS=Caenorhabditis elegans OX=6239 GN=cdl-1 PE=1 SV=1	3e-22	100
	T1	EFV57147 transcript=EFV57147 gene=Tsp_01810	4e-169	496
	T4	T4E_8430.2 transcript=T4E_8430.2 gene=T4E_8430	0	845
	NR	gi|954518336|gb|KRZ46196.1| putative protein tag-52 [Trichinella pseudospiralis]	0	894
	KEGG	tsp:Tsp_01810 putative protein tag-52	4.96e-168	496
	KEGG	tsp:Tsp_01810 putative protein tag-52	4.96e-168	496
	IPRO	MobiDBLite|mobidb-lite|-|-|400|421|	-
	IPRO	MobiDBLite|mobidb-lite|-|-|21|70|	-
	IPRO	MobiDBLite|mobidb-lite|-|-|42|70|	-
	IPRO	MobiDBLite|mobidb-lite|-|-|157|240|	-
	IPRO	Gene3D|G3DSA:1.10.8.1120|IPR038294|SLBP, RNA-binding domain superfamily|274|343|-	2e-24
	IPRO	MobiDBLite|mobidb-lite|-|-|401|417|	-
	IPRO	MobiDBLite|mobidb-lite|-|-|24|41|	-
	IPRO	PANTHER|PTHR17408|IPR026502|Histone RNA stem-loop-binding protein SLBP1/SLBP2|21|342|GO:0003729	8e-33
	IPRO	Pfam|PF15247|IPR029344|Histone RNA hairpin-binding protein, RNA-binding domain|277|342|GO:0003723	2.3e-24
	IPRO	MobiDBLite|mobidb-lite|-|-|215|240|	-
TPS_00131_1s	SWISS	sp|A0FI79|INP5E_PANTR Phosphatidylinositol polyphosphate 5-phosphatase type IV OS=Pan troglodytes OX=9598 GN=INPP5E PE=2 SV=1	3e-63	224
	T1	EFV57148 transcript=EFV57148 gene=Tsp_01811	0	793
	T4	T4E_11146.1 transcript=T4E_11146.1 gene=T4E_11146	0	897
	NR	gi|954518221|gb|KRZ46081.1| 72 kDa inositol polyphosphate 5-phosphatase [Trichinella pseudospiralis]	0	1018
	KEGG	tsp:Tsp_01811 inositol polyphosphate 5-phosphatase	0	793
	KEGG	tsp:Tsp_01811 inositol polyphosphate 5-phosphatase	0	793
	IPRO	SUPERFAMILY|SSF56219|IPR036691|Endonuclease/exonuclease/phosphatase superfamily|198|497|-	2.22e-44
	IPRO	PANTHER|PTHR47039|-|-|30|535|	4.3e-95
	IPRO	MobiDBLite|mobidb-lite|-|-|50|82|	-
	IPRO	MobiDBLite|mobidb-lite|-|-|88|110|	-
	IPRO	MobiDBLite|mobidb-lite|-|-|37|128|	-
	IPRO	Gene3D|G3DSA:3.60.10.10|IPR036691|Endonuclease/exonuclease/phosphatase superfamily|178|530|-	2.9e-81
	IPRO	SMART|SM00128|IPR000300|Inositol polyphosphate-related phosphatase|199|501|GO:0016791|GO:0046856	9.6e-38
TPS_00133_1s	SWISS	sp|O12977|PSN2_XENLA Presenilin-2 OS=Xenopus laevis OX=8355 GN=psen2 PE=2 SV=1	1e-132	397
	T1	EFV57151 transcript=EFV57151 gene=Tsp_01814.2	2e-178	503
	T4	T4E_2947.1 transcript=T4E_2947.1 gene=T4E_2947	0	895
	NR	gi|954427762|gb|KRY78860.1| Presenilin-2 [Trichinella pseudospiralis] >gi|954503502|gb|KRZ32029.1| Presenilin-2 [Trichinella pseudospiralis] >gi|954518347|gb|KRZ46207.1| Presenilin-2 [Trichinella pseudospiralis]	0	900
	KEGG	tsp:Tsp_01814a presenilin-1	4.18e-178	505
	KEGG	tsp:Tsp_01814a presenilin-1	4.18e-178	505
	IPRO	MobiDBLite|mobidb-lite|-|-|266|290|	-
	IPRO	MobiDBLite|mobidb-lite|-|-|1|29|	-
	IPRO	PRINTS|PR01072|IPR001108|Peptidase A22A, presenilin|245|252|GO:0004190|GO:0016021|GO:0016485	1e-18
	IPRO	PRINTS|PR01072|IPR001108|Peptidase A22A, presenilin|48|58|GO:0004190|GO:0016021|GO:0016485	1e-18
	IPRO	PRINTS|PR01072|IPR001108|Peptidase A22A, presenilin|202|209|GO:0004190|GO:0016021|GO:0016485	1e-18
	IPRO	PRINTS|PR01072|IPR001108|Peptidase A22A, presenilin|219|236|GO:0004190|GO:0016021|GO:0016485	1e-18
	IPRO	PANTHER|PTHR10202|IPR001108|Peptidase A22A, presenilin|10|436|GO:0004190|GO:0016021|GO:0016485	6.2e-157
	IPRO	Gene3D|G3DSA:1.10.472.100|IPR042524|Presenilin, C-terminal|329|429|-	1.7e-40
	IPRO	PANTHER|PTHR10202:SF18|-|-|10|436|	6.2e-157
	IPRO	SMART|SM00730|IPR006639|Presenilin/signal peptide peptidase|92|423|GO:0004190|GO:0016021	1.3e-116
	IPRO	MobiDBLite|mobidb-lite|-|-|11|29|	-
	IPRO	Pfam|PF01080|IPR001108|Peptidase A22A, presenilin|38|426|GO:0004190|GO:0016021|GO:0016485	4.6e-152
	TMHMM	Y
TPS_00134_1s	T1	EFV57126 transcript=EFV57126 gene=Tsp_01822	3e-136	394
	T4	T4E_8422.1 transcript=T4E_8422.1 gene=T4E_8422	0	674
	NR	gi|954503538|gb|KRZ32065.1| hypothetical protein T4B_11980 [Trichinella pseudospiralis] >gi|954518218|gb|KRZ46078.1| hypothetical protein T4C_730 [Trichinella pseudospiralis]	0	723
	KEGG	tsp:Tsp_01822 hypothetical protein	3.93e-135	394
	KEGG	tsp:Tsp_01822 hypothetical protein	3.93e-135	394
TPS_00135_1s	SWISS	sp|Q7Z7H5|TMED4_HUMAN Transmembrane emp24 domain-containing protein 4 OS=Homo sapiens OX=9606 GN=TMED4 PE=1 SV=1	2e-94	282
	T1	EFV57127 transcript=EFV57127 gene=Tsp_01823	3e-158	439
	T4	T4E_9721.1 transcript=T4E_9721.1 gene=T4E_9721	3e-160	445
	NR	gi|954310250|gb|KRX98039.1| Transmembrane emp24 domain-containing protein 4 [Trichinella pseudospiralis] >gi|954427599|gb|KRY78697.1| Transmembrane emp24 domain-containing protein 4 [Trichinella pseudospiralis] >gi|954503506|gb|KRZ32033.1| Transmembrane emp24 domain-containing protein 4 [Trichinella pseudospiralis] >gi|954518437|gb|KRZ46297.1| Transmembrane emp24 domain-containing protein 4 [Tric…	3.83e-158	445
	KEGG	tsp:Tsp_01823 transmembrane Emp24 domain-containing protein 4	2.94e-157	439
	KEGG	tsp:Tsp_01823 transmembrane Emp24 domain-containing protein 4	2.94e-157	439
	IPRO	PANTHER|PTHR22811:SF38|-|-|9|212|	2.5e-91
	IPRO	PANTHER|PTHR22811|IPR015720|Transmembrane emp24 domain-containing protein|9|212|-	2.5e-91
	IPRO	Coils|Coil|-|-|139|159|	-
	IPRO	Pfam|PF01105|IPR009038|GOLD domain|18|208|-	6.9e-52
	IPRO	SMART|SM01190|IPR009038|GOLD domain|18|208|-	2.4e-73
	TMHMM	Y
TPS_00136_1s	SWISS	sp|Q6DCT2|ARMD3_XENLA Armadillo-like helical domain-containing protein 3 OS=Xenopus laevis OX=8355 GN=armh3 PE=2 SV=2	9e-148	451
	T1	EFV57128 transcript=EFV57128 gene=Tsp_01824	0	1170
	T4	T4E_6933.1 transcript=T4E_6933.1 gene=T4E_6933	0	583
	NR	gi|954427483|gb|KRY78581.1| UPF0668 protein C10orf76 -like protein [Trichinella pseudospiralis] >gi|954444975|gb|KRY93016.1| UPF0668 protein C10orf76 -like protein [Trichinella pseudospiralis] >gi|954518319|gb|KRZ46179.1| UPF0668 protein C10orf76 -like protein [Trichinella pseudospiralis]	0	1326
	KEGG	tsp:Tsp_01824 hypothetical protein	0	1170
	KEGG	tsp:Tsp_01824 hypothetical protein	0	1170
	IPRO	Pfam|PF08427|IPR013636|Domain of unknown function DUF1741|412|618|-	1.7e-59
	IPRO	PANTHER|PTHR13608|IPR039868|Armadillo-like helical domain-containing protein 3-like|10|620|-	5.9e-166
	IPRO	SMART|SM01158|IPR013636|Domain of unknown function DUF1741|406|631|-	1.2e-76
TPS_00136_2s	SWISS	sp|Q6DCT2|ARMD3_XENLA Armadillo-like helical domain-containing protein 3 OS=Xenopus laevis OX=8355 GN=armh3 PE=2 SV=2	2e-152	464
	T1	EFV57128 transcript=EFV57128 gene=Tsp_01824	0	1163
	T4	T4E_6933.1 transcript=T4E_6933.1 gene=T4E_6933	0	583
	NR	gi|954427483|gb|KRY78581.1| UPF0668 protein C10orf76 -like protein [Trichinella pseudospiralis] >gi|954444975|gb|KRY93016.1| UPF0668 protein C10orf76 -like protein [Trichinella pseudospiralis] >gi|954518319|gb|KRZ46179.1| UPF0668 protein C10orf76 -like protein [Trichinella pseudospiralis]	0	1348
	KEGG	tsp:Tsp_01824 hypothetical protein	0	1163
	KEGG	tsp:Tsp_01824 hypothetical protein	0	1163
	IPRO	SMART|SM01158|IPR013636|Domain of unknown function DUF1741|406|638|-	4.6e-82
	IPRO	Pfam|PF08427|IPR013636|Domain of unknown function DUF1741|412|633|-	9.5e-63
	IPRO	PANTHER|PTHR13608|IPR039868|Armadillo-like helical domain-containing protein 3-like|10|639|-	4.1e-171
TPS_00137_1s	SWISS	sp|Q9D0B6|PBDC1_MOUSE Protein PBDC1 OS=Mus musculus OX=10090 GN=Pbdc1 PE=1 SV=1	7e-40	139
	T1	EFV57129 transcript=EFV57129 gene=Tsp_01825	1e-105	300
	T4	T4E_9211.1 transcript=T4E_9211.1 gene=T4E_9211	5e-58	178
	NR	gi|954427405|gb|KRY78503.1| Protein PBDC1 [Trichinella pseudospiralis] >gi|954444885|gb|KRY92926.1| Protein PBDC1 [Trichinella pseudospiralis] >gi|954503510|gb|KRZ32037.1| Protein PBDC1 [Trichinella pseudospiralis]	2.95e-106	308
	KEGG	tsp:Tsp_01825 hypothetical protein	1.99e-104	300
	KEGG	tsp:Tsp_01825 hypothetical protein	1.99e-104	300
	IPRO	Pfam|PF04669|IPR021148|Polysaccharide biosynthesis domain|22|141|-	2.4e-14
	IPRO	Gene3D|G3DSA:1.10.3560.10|IPR023139|PBDC1-like domain superfamily|18|147|-	4.4e-53
	IPRO	PANTHER|PTHR13410|IPR008476|Protein PBDC1, metazoa/fungi|13|145|-	9.7e-50
TPS_00138_1s	SWISS	sp|Q96N46|TTC14_HUMAN Tetratricopeptide repeat protein 14 OS=Homo sapiens OX=9606 GN=TTC14 PE=1 SV=1	7e-08	58.9
	T1	EFV51775 transcript=EFV51775 gene=Tsp_10540	2e-113	346
	T4	T4E_2682.1 transcript=T4E_2682.1 gene=T4E_2682	0	590
	NR	gi|954418911|gb|KRY70559.1| Tetratricopeptide repeat protein 14 [Trichinella pseudospiralis]	0	966
	KEGG	tsp:Tsp_10540 hypothetical protein	4.96e-112	346
	KEGG	tsp:Tsp_10540 hypothetical protein	4.96e-112	346
	IPRO	PANTHER|PTHR23184|IPR039190|Tetratricopeptide repeat protein 14|30|225|-	2.7e-16
	IPRO	MobiDBLite|mobidb-lite|-|-|335|373|	-
	IPRO	Coils|Coil|-|-|448|468|	-
TPS_00138_2s	SWISS	sp|Q96N46|TTC14_HUMAN Tetratricopeptide repeat protein 14 OS=Homo sapiens OX=9606 GN=TTC14 PE=1 SV=1	8e-08	58.9
	T1	EFV51775 transcript=EFV51775 gene=Tsp_10540	2e-110	338
	T4	T4E_2682.1 transcript=T4E_2682.1 gene=T4E_2682	0	581
	NR	gi|954418911|gb|KRY70559.1| Tetratricopeptide repeat protein 14 [Trichinella pseudospiralis]	0	958
	KEGG	tsp:Tsp_10540 hypothetical protein	5.53e-109	338
	KEGG	tsp:Tsp_10540 hypothetical protein	5.53e-109	338
	IPRO	MobiDBLite|mobidb-lite|-|-|341|379|	-
	IPRO	Coils|Coil|-|-|454|474|	-
	IPRO	PANTHER|PTHR23184|IPR039190|Tetratricopeptide repeat protein 14|34|231|-	2.5e-16
TPS_00139_1s	SWISS	sp|Q8VHK1|CSKI2_MOUSE Caskin-2 OS=Mus musculus OX=10090 GN=Caskin2 PE=1 SV=3	2e-29	128
	T1	EFV57131 transcript=EFV57131 gene=Tsp_01827	0	743
	T4	T4E_7401.1 transcript=T4E_7401.1 gene=T4E_7401	0	538
	NR	gi|954427406|gb|KRY78504.1| Caskin-2 [Trichinella pseudospiralis] >gi|954518557|gb|KRZ46417.1| Caskin-2 [Trichinella pseudospiralis]	0	1205
	KEGG	tsp:Tsp_01827 putative SAM domain protein	0	743
	KEGG	tsp:Tsp_01827 putative SAM domain protein	0	743
	IPRO	Gene3D|G3DSA:1.10.150.50|IPR013761|Sterile alpha motif/pointed domain superfamily|149|219|-	2.5e-18
	IPRO	SUPERFAMILY|SSF47769|IPR013761|Sterile alpha motif/pointed domain superfamily|150|213|-	6.65e-16
	IPRO	PANTHER|PTHR24155:SF11|-|-|5|223|	8.9e-58
	IPRO	Pfam|PF00536|IPR001660|Sterile alpha motif domain|80|137|GO:0005515	3.3e-13
	IPRO	Pfam|PF00536|IPR001660|Sterile alpha motif domain|150|209|GO:0005515	8.5e-14
	IPRO	PANTHER|PTHR24155|-|-|5|223|	8.9e-58
	IPRO	SMART|SM00454|IPR001660|Sterile alpha motif domain|145|211|GO:0005515	7e-13
	IPRO	SMART|SM00454|IPR001660|Sterile alpha motif domain|74|140|GO:0005515	5.5e-10
	IPRO	Gene3D|G3DSA:1.10.150.50|IPR013761|Sterile alpha motif/pointed domain superfamily|77|142|-	1.1e-18
	IPRO	SUPERFAMILY|SSF47769|IPR013761|Sterile alpha motif/pointed domain superfamily|82|139|-	3.88e-14
TPS_00139_2s	SWISS	sp|Q8VHK1|CSKI2_MOUSE Caskin-2 OS=Mus musculus OX=10090 GN=Caskin2 PE=1 SV=3	2e-29	128
	T1	EFV57131 transcript=EFV57131 gene=Tsp_01827	0	744
	T4	T4E_7401.1 transcript=T4E_7401.1 gene=T4E_7401	0	539
	NR	gi|954427406|gb|KRY78504.1| Caskin-2 [Trichinella pseudospiralis] >gi|954518557|gb|KRZ46417.1| Caskin-2 [Trichinella pseudospiralis]	0	1212
	KEGG	tsp:Tsp_01827 putative SAM domain protein	0	744
	KEGG	tsp:Tsp_01827 putative SAM domain protein	0	744
	IPRO	Gene3D|G3DSA:1.10.150.50|IPR013761|Sterile alpha motif/pointed domain superfamily|149|219|-	2.5e-18
	IPRO	SUPERFAMILY|SSF47769|IPR013761|Sterile alpha motif/pointed domain superfamily|150|213|-	6.65e-16
	IPRO	Pfam|PF00536|IPR001660|Sterile alpha motif domain|80|137|GO:0005515	3.3e-13
	IPRO	Pfam|PF00536|IPR001660|Sterile alpha motif domain|150|209|GO:0005515	8.5e-14
	IPRO	SUPERFAMILY|SSF47769|IPR013761|Sterile alpha motif/pointed domain superfamily|82|139|-	4.07e-14
	IPRO	SMART|SM00454|IPR001660|Sterile alpha motif domain|145|211|GO:0005515	7e-13
	IPRO	SMART|SM00454|IPR001660|Sterile alpha motif domain|74|140|GO:0005515	5.5e-10
	IPRO	Gene3D|G3DSA:1.10.150.50|IPR013761|Sterile alpha motif/pointed domain superfamily|77|142|-	1.1e-18
	IPRO	PANTHER|PTHR24155|-|-|5|223|	6.7e-58
	IPRO	PANTHER|PTHR24155:SF11|-|-|5|223|	6.7e-58
TPS_00140_1s	SWISS	sp|G5EDE9|NFKI1_CAEEL ANK repeat-containing protein nipk-1 OS=Caenorhabditis elegans OX=6239 GN=nfki-1 PE=1 SV=1	2e-41	164
	T1	EFV57109 transcript=EFV57109 gene=Tsp_01829	0	974
	T4	T4E_3821.3 transcript=T4E_3821.3 gene=T4E_3821	0	1659
	NR	gi|954518136|gb|KRZ45996.1| Ankyrin-1, partial [Trichinella pseudospiralis]	0	1665
	KEGG	tsp:Tsp_01829 hypothetical protein	0	974
	KEGG	tsp:Tsp_01829 hypothetical protein	0	974
	IPRO	MobiDBLite|mobidb-lite|-|-|45|101|	-
	IPRO	MobiDBLite|mobidb-lite|-|-|27|43|	-
	IPRO	PANTHER|PTHR24134|-|-|589|749|	3.3e-23
	IPRO	MobiDBLite|mobidb-lite|-|-|1|26|	-
	IPRO	MobiDBLite|mobidb-lite|-|-|442|462|	-
	IPRO	Gene3D|G3DSA:1.25.40.20|IPR036770|Ankyrin repeat-containing domain superfamily|544|796|-	3.4e-36
	IPRO	MobiDBLite|mobidb-lite|-|-|412|502|	-
	IPRO	Pfam|PF12796|IPR020683|Ankyrin repeat-containing domain|565|669|-	5e-10
	IPRO	MobiDBLite|mobidb-lite|-|-|412|428|	-
	IPRO	SUPERFAMILY|SSF48403|IPR036770|Ankyrin repeat-containing domain superfamily|558|761|-	1.1e-32
	IPRO	Coils|Coil|-|-|46|69|	-
	IPRO	MobiDBLite|mobidb-lite|-|-|1|101|	-
	IPRO	MobiDBLite|mobidb-lite|-|-|475|502|	-
TPS_00141_1s	SWISS	sp|Q05681|PP2B_NEUCR Serine/threonine-protein phosphatase 2B catalytic subunit OS=Neurospora crassa (strain ATCC 24698 / 74-OR23-1A / CBS 708.71 / DSM 1257 / FGSC 987) OX=367110 GN=cna-1 PE=2 SV=2	0.99	32.7
	NR	gi|954445014|gb|KRY93055.1| hypothetical protein T4D_10920 [Trichinella pseudospiralis]	1.75e-89	270
TPS_00142_1s	SWISS	sp|Q5R1P0|NMDZ1_CANLF Glutamate receptor ionotropic, NMDA 1 OS=Canis lupus familiaris OX=9615 GN=GRIN1 PE=2 SV=2	0.024	40.8
	T1	EFV57111 transcript=EFV57111 gene=Tsp_01831	0	844
	T4	T4E_6205.1 transcript=T4E_6205.1 gene=T4E_6205	0	880
	NR	gi|954427769|gb|KRY78867.1| hypothetical protein T4A_4378 [Trichinella pseudospiralis] >gi|954504348|gb|KRZ32851.1| hypothetical protein T4B_13680 [Trichinella pseudospiralis] >gi|954518148|gb|KRZ46008.1| hypothetical protein T4C_6764 [Trichinella pseudospiralis]	0	882
	KEGG	tsp:Tsp_01831 hypothetical protein	0	844
	KEGG	tsp:Tsp_01831 hypothetical protein	0	844
	IPRO	Gene3D|G3DSA:3.40.190.10|-|-|2|139|	3.9e-09
	IPRO	SUPERFAMILY|SSF53850|-|-|3|303|	6.3e-13
	IPRO	PANTHER|PTHR22714|IPR040128|Uncharacterized protein T25E4.2-like|28|404|-	9.5e-19
TPS_00142_2s	SWISS	sp|Q8BGM7|AAKG3_MOUSE 5'-AMP-activated protein kinase subunit gamma-3 OS=Mus musculus OX=10090 GN=Prkag3 PE=1 SV=1	0.93	32.3
	T1	EFV57111 transcript=EFV57111 gene=Tsp_01831	3e-63	200
	T4	T4E_6205.1 transcript=T4E_6205.1 gene=T4E_6205	8e-68	213
	NR	gi|954445011|gb|KRY93052.1| hypothetical protein T4D_4539 [Trichinella pseudospiralis]	3.36e-65	213
	KEGG	tsp:Tsp_01831 hypothetical protein	1.2e-61	200
	KEGG	tsp:Tsp_01831 hypothetical protein	1.2e-61	200
TPS_00142_3s	SWISS	sp|Q8CXK8|GUAA_OCEIH GMP synthase [glutamine-hydrolyzing] OS=Oceanobacillus iheyensis (strain DSM 14371 / CIP 107618 / JCM 11309 / KCTC 3954 / HTE831) OX=221109 GN=guaA PE=3 SV=1	1.2	31.6
	T1	EFV57111 transcript=EFV57111 gene=Tsp_01831	1e-67	211
	T4	T4E_6205.1 transcript=T4E_6205.1 gene=T4E_6205	2e-73	226
	NR	gi|954427769|gb|KRY78867.1| hypothetical protein T4A_4378 [Trichinella pseudospiralis] >gi|954504348|gb|KRZ32851.1| hypothetical protein T4B_13680 [Trichinella pseudospiralis] >gi|954518148|gb|KRZ46008.1| hypothetical protein T4C_6764 [Trichinella pseudospiralis]	5.75e-71	226
	KEGG	tsp:Tsp_01831 hypothetical protein	3.51e-66	211
	KEGG	tsp:Tsp_01831 hypothetical protein	3.51e-66	211
TPS_00143_1s	SWISS	sp|P51114|FXR1_HUMAN RNA-binding protein FXR1 OS=Homo sapiens OX=9606 GN=FXR1 PE=1 SV=3	1.2	36.6
	T1	EFV57112 transcript=EFV57112 gene=Tsp_01832	0	1138
	T4	T4E_4728.1 transcript=T4E_4728.1 gene=T4E_4728	0	1610
	NR	gi|954427652|gb|KRY78750.1| hypothetical protein T4A_1434 [Trichinella pseudospiralis]	0	1628
	KEGG	tsp:Tsp_01832 putative KH domain protein	0	1138
	KEGG	tsp:Tsp_01832 putative KH domain protein	0	1138
	IPRO	SUPERFAMILY|SSF54791|IPR036612|K Homology domain, type 1 superfamily|372|442|GO:0003723	4.82e-09
TPS_00144_1s	SWISS	sp|Q7PUD7|MED29_ANOGA Mediator of RNA polymerase II transcription subunit 29 OS=Anopheles gambiae OX=7165 GN=ix PE=3 SV=4	9e-08	53.5
	T1	EFV57113 transcript=EFV57113 gene=Tsp_01833	9e-89	259
	T4	T4E_6897.1 transcript=T4E_6897.1 gene=T4E_6897	1e-62	191
	NR	gi|954427524|gb|KRY78622.1| Mediator of RNA polymerase II transcription subunit 29 [Trichinella pseudospiralis] >gi|954444995|gb|KRY93036.1| Mediator of RNA polymerase II transcription subunit 29 [Trichinella pseudospiralis] >gi|954504388|gb|KRZ32891.1| Mediator of RNA polymerase II transcription subunit 29 [Trichinella pseudospiralis] >gi|954518433|gb|KRZ46293.1| Mediator of RNA polymerase II tr…	3.49e-107	312
	KEGG	tsp:Tsp_01833 hypothetical protein	1.74e-87	259
	KEGG	tsp:Tsp_01833 hypothetical protein	1.74e-87	259
	IPRO	Pfam|PF11568|IPR021018|Mediator complex, subunit Med29, metazoa|50|172|GO:0016592	9.4e-12
TPS_00145_1s	SWISS	sp|O35548|MMP16_RAT Matrix metalloproteinase-16 OS=Rattus norvegicus OX=10116 GN=Mmp16 PE=2 SV=1	4e-103	337
	T1	EFV57115 transcript=EFV57115 gene=Tsp_01835	0	920
	T4	T4E_10181.1 transcript=T4E_10181.1 gene=T4E_10181	0	1129
	NR	gi|954427778|gb|KRY78876.1| Matrix metalloproteinase-16 [Trichinella pseudospiralis]	0	1131
	KEGG	tsp:Tsp_01835 matrix metallo protein ase-17	0	920
	KEGG	tsp:Tsp_01835 matrix metallo protein ase-17	0	920
	IPRO	CDD|cd00094|IPR000585|Hemopexin-like domain|299|494|-	3.82873e-62
	IPRO	Pfam|PF00045|IPR018487|Hemopexin-like repeats|402|447|-	6.9e-13
	IPRO	Gene3D|G3DSA:3.40.390.10|IPR024079|Metallopeptidase, catalytic domain superfamily|4|261|GO:0008237	1.9e-84
	IPRO	SMART|SM00120|IPR018487|Hemopexin-like repeats|402|448|-	2.9e-12
	IPRO	SUPERFAMILY|SSF50044|IPR036028|SH3-like domain superfamily|602|665|GO:0005515	2.54e-10
	IPRO	PANTHER|PTHR10201:SF142|-|-|9|503|	2.7e-138
	IPRO	PANTHER|PTHR10201|-|-|9|503|	2.7e-138
	IPRO	MobiDBLite|mobidb-lite|-|-|262|287|	-
	IPRO	Pfam|PF00413|IPR001818|Peptidase M10, metallopeptidase|100|256|GO:0004222|GO:0006508|GO:0008270|GO:0031012	6e-55
	IPRO	SUPERFAMILY|SSF55486|-|-|93|257|	4.02e-50
	IPRO	SUPERFAMILY|SSF50923|IPR036375|Hemopexin-like domain superfamily|295|494|-	4.71e-63
	IPRO	CDD|cd04278|IPR033739|Peptidase M10A, catalytic domain|100|256|GO:0008237|GO:0008270	7.12107e-79
	IPRO	SMART|SM00235|IPR006026|Peptidase, metallopeptidase|97|257|GO:0006508|GO:0008237|GO:0008270	3.4e-46
	IPRO	PRINTS|PR00138|IPR021190|Peptidase M10A|71|84|GO:0004222|GO:0006508|GO:0008270	1.2e-36
	IPRO	PRINTS|PR00138|IPR021190|Peptidase M10A|243|256|GO:0004222|GO:0006508|GO:0008270	1.2e-36
	IPRO	PRINTS|PR00138|IPR021190|Peptidase M10A|209|234|GO:0004222|GO:0006508|GO:0008270	1.2e-36
	IPRO	PRINTS|PR00138|IPR021190|Peptidase M10A|126|141|GO:0004222|GO:0006508|GO:0008270	1.2e-36
	IPRO	PRINTS|PR00138|IPR021190|Peptidase M10A|149|177|GO:0004222|GO:0006508|GO:0008270	1.2e-36
	IPRO	MobiDBLite|mobidb-lite|-|-|721|740|	-
	IPRO	SUPERFAMILY|SSF47090|IPR036365|PGBD-like superfamily|18|81|-	5.34e-15
	IPRO	Gene3D|G3DSA:2.110.10.10|IPR036375|Hemopexin-like domain superfamily|295|494|-	7.1e-60
	KDEL	Y
TPS_00146_1s	SWISS	sp|E9Q5G3|KIF23_MOUSE Kinesin-like protein KIF23 OS=Mus musculus OX=10090 GN=Kif23 PE=1 SV=1	7e-37	152
	T1	EFV57117 transcript=EFV57117 gene=Tsp_01838	0	952
	T4	T4E_10451.1 transcript=T4E_10451.1 gene=T4E_10451	0	1505
	NR	gi|954427679|gb|KRY78777.1| Kinesin-like protein KIF23 [Trichinella pseudospiralis]	0	1533
	KEGG	tsp:Tsp_01838 putative kinesin motor domain protein	0	952
	KEGG	tsp:Tsp_01838 putative kinesin motor domain protein	0	952
	IPRO	MobiDBLite|mobidb-lite|-|-|424|445|	-
	IPRO	PRINTS|PR00380|IPR001752|Kinesin motor domain|266|283|GO:0005524|GO:0007018|GO:0008017|GO:1990939	8.2e-12
	IPRO	PRINTS|PR00380|IPR001752|Kinesin motor domain|300|318|GO:0005524|GO:0007018|GO:0008017|GO:1990939	8.2e-12
	IPRO	PRINTS|PR00380|IPR001752|Kinesin motor domain|79|100|GO:0005524|GO:0007018|GO:0008017|GO:1990939	8.2e-12
	IPRO	PRINTS|PR00380|IPR001752|Kinesin motor domain|353|374|GO:0005524|GO:0007018|GO:0008017|GO:1990939	8.2e-12
	IPRO	SUPERFAMILY|SSF52540|IPR027417|P-loop containing nucleoside triphosphate hydrolase|6|410|-	1.22e-56
	IPRO	MobiDBLite|mobidb-lite|-|-|691|756|	-
	IPRO	Gene3D|G3DSA:3.40.850.10|IPR036961|Kinesin motor domain superfamily|2|412|-	6.7e-60
	IPRO	Coils|Coil|-|-|573|605|	-
	IPRO	SMART|SM00129|IPR001752|Kinesin motor domain|3|407|GO:0005524|GO:0007018|GO:0008017|GO:1990939	2.3e-18
	IPRO	Pfam|PF00225|IPR001752|Kinesin motor domain|13|401|GO:0005524|GO:0007018|GO:0008017|GO:1990939	6.5e-56
	IPRO	MobiDBLite|mobidb-lite|-|-|639|659|	-
	IPRO	MobiDBLite|mobidb-lite|-|-|691|710|	-
	IPRO	PANTHER|PTHR24115|IPR027640|Kinesin-like protein|6|654|GO:0007018|GO:1990939	3.8e-44
TPS_00146_2s	SWISS	sp|E9Q5G3|KIF23_MOUSE Kinesin-like protein KIF23 OS=Mus musculus OX=10090 GN=Kif23 PE=1 SV=1	1e-35	148
	T1	EFV57117 transcript=EFV57117 gene=Tsp_01838	0	884
	T4	T4E_10451.1 transcript=T4E_10451.1 gene=T4E_10451	0	1429
	NR	gi|954427679|gb|KRY78777.1| Kinesin-like protein KIF23 [Trichinella pseudospiralis]	0	1457
	KEGG	tsp:Tsp_01838 putative kinesin motor domain protein	0	884
	KEGG	tsp:Tsp_01838 putative kinesin motor domain protein	0	884
	IPRO	MobiDBLite|mobidb-lite|-|-|662|681|	-
	IPRO	Pfam|PF00225|IPR001752|Kinesin motor domain|13|401|GO:0005524|GO:0007018|GO:0008017|GO:1990939	5.8e-56
	IPRO	PRINTS|PR00380|IPR001752|Kinesin motor domain|353|374|GO:0005524|GO:0007018|GO:0008017|GO:1990939	7.1e-12
	IPRO	PRINTS|PR00380|IPR001752|Kinesin motor domain|79|100|GO:0005524|GO:0007018|GO:0008017|GO:1990939	7.1e-12
	IPRO	PRINTS|PR00380|IPR001752|Kinesin motor domain|300|318|GO:0005524|GO:0007018|GO:0008017|GO:1990939	7.1e-12
	IPRO	PRINTS|PR00380|IPR001752|Kinesin motor domain|266|283|GO:0005524|GO:0007018|GO:0008017|GO:1990939	7.1e-12
	IPRO	PANTHER|PTHR24115|IPR027640|Kinesin-like protein|6|610|GO:0007018|GO:1990939	1.4e-44
	IPRO	MobiDBLite|mobidb-lite|-|-|610|630|	-
	IPRO	Gene3D|G3DSA:3.40.850.10|IPR036961|Kinesin motor domain superfamily|2|413|-	1.9e-60
	IPRO	Coils|Coil|-|-|544|576|	-
	IPRO	SUPERFAMILY|SSF52540|IPR027417|P-loop containing nucleoside triphosphate hydrolase|6|409|-	3.24e-56
	IPRO	SMART|SM00129|IPR001752|Kinesin motor domain|3|410|GO:0005524|GO:0007018|GO:0008017|GO:1990939	1.6e-18
	IPRO	MobiDBLite|mobidb-lite|-|-|662|727|	-
TPS_00147_1s	SWISS	sp|Q5H8C1|FREM1_HUMAN FRAS1-related extracellular matrix protein 1 OS=Homo sapiens OX=9606 GN=FREM1 PE=1 SV=3	0.23	35
	T1	EFV57452	1e-87	278
	T4	T4E_2446.1	2e-101	291
	NR	gi|954310174|gb|KRX97963.1| hypothetical protein T4E_2446 [Trichinella pseudospiralis]	4.67e-99	291
	KEGG	tsp:Tsp_01473 patched-related protein 9	2.18e-85	278
	IPRO	Gene3D|G3DSA:2.40.50.140|-|-|12|146|	3.6e-17
	IPRO	Pfam|PF16100|IPR032245|RecQ-mediated genome instability protein 2|17|144|-	1.8e-10
TPS_00148_1s	SWISS	sp|Q6R2W3|SCND3_HUMAN SCAN domain-containing protein 3 OS=Homo sapiens OX=9606 GN=SCAND3 PE=1 SV=1	5e-15	75.1
	T1	EFV50482 transcript=EFV50482 gene=Tsp_09833	6e-14	66.6
	T4	T4E_6087.1 transcript=T4E_6087.1 gene=T4E_6087	2e-59	180
	NR	gi|954427715|gb|KRY78813.1| SCAN domain-containing protein 3 [Trichinella pseudospiralis] >gi|954504393|gb|KRZ32896.1| SCAN domain-containing protein 3 [Trichinella pseudospiralis]	1.7e-58	184
	KEGG	tnl:113507372 SCAN domain-containing protein 3-like	1.09e-16	80.9
	KEGG	tnl:113507372 SCAN domain-containing protein 3-like	1.09e-16	80.9
	IPRO	PANTHER|PTHR45935:SF11|-|-|18|107|	5.7e-21
	IPRO	PANTHER|PTHR45935|-|-|18|107|	5.7e-21
TPS_00149_1s	SWISS	sp|Q9ER00|STX12_MOUSE Syntaxin-12 OS=Mus musculus OX=10090 GN=Stx12 PE=1 SV=1	4e-67	216
	T1	EFV51774 transcript=EFV51774 gene=Tsp_10539	7e-136	385
	T4	T4E_10553.1 transcript=T4E_10553.1 gene=T4E_10553	0	550
	NR	gi|954596250|gb|KRZ73393.1| Syntaxin-12 [Trichinella papuae]	0	550
	KEGG	tsp:Tsp_10539 syntaxin-12	8.71e-135	385
	KEGG	tsp:Tsp_10539 syntaxin-12	8.71e-135	385
	IPRO	Gene3D|G3DSA:1.20.58.70|-|-|14|142|	3e-39
	IPRO	PANTHER|PTHR19957|-|-|19|266|	2.6e-72
	IPRO	SMART|SM00503|IPR006011|Syntaxin, N-terminal domain|16|131|GO:0016020	9.5e-21
	IPRO	MobiDBLite|mobidb-lite|-|-|1|21|	-
	IPRO	Gene3D|G3DSA:1.20.5.110|-|-|165|267|	1.8e-29
	IPRO	Pfam|PF05739|IPR000727|Target SNARE coiled-coil homology domain|209|260|-	8.7e-18
	IPRO	PANTHER|PTHR19957:SF90|-|-|19|266|	2.6e-72
	IPRO	SUPERFAMILY|SSF47661|IPR010989|SNARE|22|228|GO:0016020|GO:0016192	1.41e-39
	IPRO	Pfam|PF14523|IPR006011|Syntaxin, N-terminal domain|31|133|GO:0016020	2.4e-27
	IPRO	ProSitePatterns|PS00914|IPR006012|Syntaxin/epimorphin, conserved site|179|218|GO:0005484|GO:0006886|GO:0016020	-
	IPRO	SMART|SM00397|IPR000727|Target SNARE coiled-coil homology domain|168|235|-	1.3e-14
TPS_00150_1s	SWISS	sp|P21458|SP3E_BACSU DNA translocase SpoIIIE OS=Bacillus subtilis (strain 168) OX=224308 GN=spoIIIE PE=1 SV=3	2.3	34.3
	T1	EFV57100 transcript=EFV57100 gene=Tsp_01841	0	571
	T4	T4E_7207.1 transcript=T4E_7207.1 gene=T4E_7207	0	685
	NR	gi|954427510|gb|KRY78608.1| hypothetical protein T4A_10565, partial [Trichinella pseudospiralis] >gi|954518377|gb|KRZ46237.1| hypothetical protein T4C_2393, partial [Trichinella pseudospiralis]	0	882
	KEGG	tsp:Tsp_01841 histone H1.M6.2	0	571
	KEGG	tsp:Tsp_01841 histone H1.M6.2	0	571
	IPRO	MobiDBLite|mobidb-lite|-|-|355|379|	-
	IPRO	MobiDBLite|mobidb-lite|-|-|386|400|	-
	IPRO	MobiDBLite|mobidb-lite|-|-|341|425|	-
	SIGNALP	Y
TPS_00151_1s	SWISS	sp|Q99323|MYSN_DROME Myosin heavy chain, non-muscle OS=Drosophila melanogaster OX=7227 GN=zip PE=1 SV=2	0	2001
	T1	EFV57101 transcript=EFV57101 gene=Tsp_01842	0	3033
	T4	T4E_2089.3 transcript=T4E_2089.3 gene=T4E_2089	0	4024
	NR	gi|954504386|gb|KRZ32889.1| Myosin heavy chain, non-muscle [Trichinella pseudospiralis] >gi|954518145|gb|KRZ46005.1| Myosin heavy chain, non-muscle [Trichinella pseudospiralis]	0	4041
	KEGG	tsp:Tsp_01842 putative myosin head	0	3033
	KEGG	tsp:Tsp_01842 putative myosin head	0	3033
	IPRO	Coils|Coil|-|-|1778|1808|	-
	IPRO	SUPERFAMILY|SSF90257|-|-|963|1077|	7.32e-18
	IPRO	Gene3D|G3DSA:1.20.120.720|-|-|343|451|	4.2e-238
	IPRO	PANTHER|PTHR45615|-|-|14|1934|	0
	IPRO	Pfam|PF02736|IPR004009|Myosin, N-terminal, SH3-like|37|75|GO:0003774|GO:0005524|GO:0016459	8e-11
	IPRO	Gene3D|G3DSA:1.10.10.820|-|-|287|342|	4.2e-238
	IPRO	CDD|cd01377|-|-|102|771|	0
	IPRO	Coils|Coil|-|-|1205|1316|	-
	IPRO	Coils|Coil|-|-|1015|1161|	-
	IPRO	Coils|Coil|-|-|1546|1637|	-
	IPRO	MobiDBLite|mobidb-lite|-|-|1951|1991|	-
	IPRO	MobiDBLite|mobidb-lite|-|-|1974|1991|	-
	IPRO	Coils|Coil|-|-|1842|1925|	-
	IPRO	Coils|Coil|-|-|1642|1760|	-
	IPRO	Coils|Coil|-|-|1324|1447|	-
	IPRO	SUPERFAMILY|SSF90257|-|-|1240|1356|	2.2e-11
	IPRO	Coils|Coil|-|-|1518|1538|	-
	IPRO	Gene3D|G3DSA:1.20.58.530|-|-|474|671|	4.2e-238
	IPRO	Gene3D|G3DSA:2.30.30.360|IPR008989|Myosin S1 fragment, N-terminal|35|83|GO:0003774|GO:0005524|GO:0051015	1.9e-12
	IPRO	SUPERFAMILY|SSF52540|IPR027417|P-loop containing nucleoside triphosphate hydrolase|60|842|-	2.04e-286
	IPRO	PRINTS|PR00193|IPR001609|Myosin head, motor domain|462|490|GO:0003774|GO:0005524|GO:0016459	1.4e-68
	IPRO	PRINTS|PR00193|IPR001609|Myosin head, motor domain|174|199|GO:0003774|GO:0005524|GO:0016459	1.4e-68
	IPRO	PRINTS|PR00193|IPR001609|Myosin head, motor domain|118|137|GO:0003774|GO:0005524|GO:0016459	1.4e-68
	IPRO	PRINTS|PR00193|IPR001609|Myosin head, motor domain|231|258|GO:0003774|GO:0005524|GO:0016459	1.4e-68
	IPRO	PRINTS|PR00193|IPR001609|Myosin head, motor domain|516|544|GO:0003774|GO:0005524|GO:0016459	1.4e-68
	IPRO	PANTHER|PTHR45615:SF16|-|-|14|1934|	0
	IPRO	Coils|Coil|-|-|1476|1510|	-
	IPRO	Pfam|PF00063|IPR001609|Myosin head, motor domain|91|771|GO:0003774|GO:0005524|GO:0016459	1e-294
	IPRO	Gene3D|G3DSA:1.20.5.340|-|-|844|964|	2.8e-16
	IPRO	Gene3D|G3DSA:1.20.5.340|-|-|965|1075|	3.8e-14
	IPRO	Gene3D|G3DSA:3.40.850.10|IPR036961|Kinesin motor domain superfamily|86|714|-	4.2e-238
	IPRO	Pfam|PF01576|IPR002928|Myosin tail|848|1926|GO:0016459	8e-291
	IPRO	Coils|Coil|-|-|906|1000|	-
	IPRO	Coils|Coil|-|-|844|902|	-
	IPRO	Gene3D|G3DSA:1.20.5.4820|-|-|715|843|	3.2e-50
	IPRO	Coils|Coil|-|-|1176|1199|	-
	IPRO	SMART|SM00242|IPR001609|Myosin head, motor domain|82|784|GO:0003774|GO:0005524|GO:0016459	0
	IPRO	SUPERFAMILY|SSF90257|-|-|843|968|	1.16e-16
TPS_00152_1s	SWISS	sp|M4HYC8|MPIM1_PINCO Monofunctional pimaradiene synthase OS=Pinus contorta OX=3339 GN=TPS-mPim1 PE=1 SV=1	2	32.7
	T1	EFV57102 transcript=EFV57102 gene=Tsp_01843	7e-40	132
	T4	T4E_1158.1 transcript=T4E_1158.1 gene=T4E_1158	1e-44	146
	NR	gi|954504337|gb|KRZ32840.1| hypothetical protein T4B_14638 [Trichinella pseudospiralis]	1.15e-42	148
	KEGG	tsp:Tsp_01843 putative shikimate kinase	3.47e-38	132
	KEGG	tsp:Tsp_01843 putative shikimate kinase	3.47e-38	132
TPS_00153_1s	SWISS	sp|Q3V1L6|MTMRB_MOUSE Myotubularin-related protein 11 OS=Mus musculus OX=10090 GN=Mtmr11 PE=2 SV=1	3.8	29.6
	T4	T4E_2263.1 transcript=T4E_2263.1 gene=T4E_2263	9e-68	201
	NR	gi|954310191|gb|KRX97980.1| hypothetical protein T4E_2263 [Trichinella pseudospiralis] >gi|954444875|gb|KRY92916.1| hypothetical protein T4D_16104 [Trichinella pseudospiralis]	2.55e-65	201
TPS_00154_1s	SWISS	sp|P52192|IRK1_CAEEL Inward rectifier potassium channel irk-1 OS=Caenorhabditis elegans OX=6239 GN=irk-1 PE=2 SV=2	2e-140	421
	T1	EFV57104 transcript=EFV57104 gene=Tsp_01845	0	785
	T4	T4E_4829.1 transcript=T4E_4829.1 gene=T4E_4829	0	925
	NR	gi|954504359|gb|KRZ32862.1| Inward rectifier potassium channel irk-1 [Trichinella pseudospiralis]	0	969
	KEGG	tsp:Tsp_01845 inward rectifier potassium channel 4	0	785
	KEGG	tsp:Tsp_01845 inward rectifier potassium channel 4	0	785
	IPRO	MobiDBLite|mobidb-lite|-|-|399|439|	-
	IPRO	Gene3D|G3DSA:2.60.40.1400|IPR013518|Potassium channel, inwardly rectifying, Kir, cytoplasmic|53|370|-	1.1e-140
	IPRO	SUPERFAMILY|SSF81324|-|-|73|193|	2.51e-19
	IPRO	Gene3D|G3DSA:1.10.287.70|-|-|64|194|	1.1e-140
	IPRO	Pfam|PF01007|IPR040445|Potassium channel, inwardly rectifying, transmembrane domain|55|195|-	8.2e-56
	IPRO	PANTHER|PTHR11767|IPR016449|Potassium channel, inwardly rectifying, Kir|37|416|GO:0005242|GO:0006813|GO:0016021	1.6e-146
	IPRO	PANTHER|PTHR11767:SF51|-|-|37|416|	1.6e-146
	IPRO	PRINTS|PR01320|IPR016449|Potassium channel, inwardly rectifying, Kir|141|163|GO:0005242|GO:0006813|GO:0016021	2e-47
	IPRO	PRINTS|PR01320|IPR016449|Potassium channel, inwardly rectifying, Kir|88|114|GO:0005242|GO:0006813|GO:0016021	2e-47
	IPRO	PRINTS|PR01320|IPR016449|Potassium channel, inwardly rectifying, Kir|301|321|GO:0005242|GO:0006813|GO:0016021	2e-47
	IPRO	PRINTS|PR01320|IPR016449|Potassium channel, inwardly rectifying, Kir|322|339|GO:0005242|GO:0006813|GO:0016021	2e-47
	IPRO	PRINTS|PR01320|IPR016449|Potassium channel, inwardly rectifying, Kir|348|362|GO:0005242|GO:0006813|GO:0016021	2e-47
	IPRO	PRINTS|PR01320|IPR016449|Potassium channel, inwardly rectifying, Kir|270|288|GO:0005242|GO:0006813|GO:0016021	2e-47
	IPRO	Pfam|PF17655|IPR041647|Inward rectifier potassium channel, C-terminal|202|374|-	8.5e-69
	IPRO	SUPERFAMILY|SSF81296|IPR014756|Immunoglobulin E-set|177|375|-	5.13e-72
	IPRO	MobiDBLite|mobidb-lite|-|-|396|443|	-
TPS_00155_1s	SWISS	sp|Q96QE2|MYCT_HUMAN Proton myo-inositol cotransporter OS=Homo sapiens OX=9606 GN=SLC2A13 PE=1 SV=3	2e-161	484
	T1	EFV57105 transcript=EFV57105 gene=Tsp_01846	0	1138
	T4	T4E_8543.1 transcript=T4E_8543.1 gene=T4E_8543	0	1297
	NR	gi|954310217|gb|KRX98006.1| Proton myo-inositol cotransporter [Trichinella pseudospiralis] >gi|954427793|gb|KRY78891.1| Proton myo-inositol cotransporter [Trichinella pseudospiralis] >gi|954444997|gb|KRY93038.1| Proton myo-inositol cotransporter [Trichinella pseudospiralis] >gi|954504361|gb|KRZ32864.1| Proton myo-inositol cotransporter [Trichinella pseudospiralis] >gi|954518120|gb|KRZ45980.1| Pro…	0	1297
	KEGG	tsp:Tsp_01846 putative inositol transporter 3	0	1138
	KEGG	tsp:Tsp_01846 putative inositol transporter 3	0	1138
	IPRO	TIGRFAM|TIGR00879|IPR003663|Sugar/inositol transporter|24|370|GO:0016020|GO:0022857|GO:0055085	3.3e-85
	IPRO	Gene3D|G3DSA:1.20.1250.20|IPR036259|MFS transporter superfamily|472|597|-	2e-31
	IPRO	ProSitePatterns|PS00217|IPR005829|Sugar transporter, conserved site|126|151|GO:0016021|GO:0022857|GO:0055085	-
	IPRO	Coils|Coil|-|-|241|261|	-
	IPRO	Pfam|PF00083|IPR005828|Major facilitator, sugar transporter-like|31|371|GO:0016021|GO:0022857|GO:0055085	1.1e-82
	IPRO	Pfam|PF00083|IPR005828|Major facilitator, sugar transporter-like|485|586|GO:0016021|GO:0022857|GO:0055085	2.5e-23
	IPRO	Gene3D|G3DSA:1.20.1250.20|IPR036259|MFS transporter superfamily|19|382|-	7e-103
	IPRO	PRINTS|PR00171|IPR003663|Sugar/inositol transporter|489|510|GO:0016020|GO:0022857|GO:0055085	3.1e-19
	IPRO	PRINTS|PR00171|IPR003663|Sugar/inositol transporter|512|524|GO:0016020|GO:0022857|GO:0055085	3.1e-19
	IPRO	PRINTS|PR00171|IPR003663|Sugar/inositol transporter|38|48|GO:0016020|GO:0022857|GO:0055085	3.1e-19
	IPRO	PRINTS|PR00171|IPR003663|Sugar/inositol transporter|121|140|GO:0016020|GO:0022857|GO:0055085	3.1e-19
	IPRO	PANTHER|PTHR48020|-|-|21|600|	2.6e-163
	IPRO	ProSitePatterns|PS00216|IPR005829|Sugar transporter, conserved site|337|354|GO:0016021|GO:0022857|GO:0055085	-
	IPRO	SUPERFAMILY|SSF103473|IPR036259|MFS transporter superfamily|31|585|-	3.84e-66
	IPRO	PANTHER|PTHR48020:SF12|-|-|21|600|	2.6e-163
	TMHMM	Y
TPS_00156_1s	SWISS	sp|O02036|LCK_AEDAE Leucokinins OS=Aedes aegypti OX=7159 GN=AAEL010172 PE=1 SV=1	5e-05	43.9
	T1	EFV57068 transcript=EFV57068 gene=Tsp_01848	8e-75	221
	T4	T4E_8132.1 transcript=T4E_8132.1 gene=T4E_8132	4e-78	229
	NR	gi|954445025|gb|KRY93066.1| hypothetical protein T4D_9790 [Trichinella pseudospiralis]	9.25e-77	231
	KEGG	tsp:Tsp_01848 leucokinin	1.78e-73	221
	KEGG	tsp:Tsp_01848 leucokinin	1.78e-73	221
	SIGNALP	Y
TPS_00157_1s	SWISS	sp|Q8CIZ9|NOX1_MOUSE NADPH oxidase 1 OS=Mus musculus OX=10090 GN=Nox1 PE=1 SV=2	0.6	33.9
	T1	EFV57069 transcript=EFV57069 gene=Tsp_01849	2e-105	301
	T4	T4E_1051.1 transcript=T4E_1051.1 gene=T4E_1051	3e-125	353
	NR	gi|954310175|gb|KRX97964.1| hypothetical protein T4E_1051 [Trichinella pseudospiralis]	4.04e-123	353
	KEGG	tsp:Tsp_01849 hypothetical protein	3.55e-104	301
	KEGG	tsp:Tsp_01849 hypothetical protein	3.55e-104	301
	IPRO	MobiDBLite|mobidb-lite|-|-|56|78|	-
	IPRO	MobiDBLite|mobidb-lite|-|-|140|171|	-
TPS_00158_1s	SWISS	sp|P34416|LASP1_CAEEL LIM and SH3 domain protein F42H10.3 OS=Caenorhabditis elegans OX=6239 GN=F42H10.3 PE=4 SV=3	2e-109	329
	T1	EFV57071 transcript=EFV57071 gene=Tsp_01851	2e-127	370
	T4	T4E_3389.2 transcript=T4E_3389.2 gene=T4E_3389	0	567
	NR	gi|954427784|gb|KRY78882.1| LIM and SH3 domain protein F42H10.3, partial [Trichinella pseudospiralis] >gi|954504402|gb|KRZ32905.1| LIM and SH3 domain protein F42H10.3, partial [Trichinella pseudospiralis] >gi|954518449|gb|KRZ46309.1| LIM and SH3 domain protein F42H10.3, partial [Trichinella pseudospiralis]	0	721
	KEGG	tsp:Tsp_01851 putative LIM and SH3 domain protein	2.36e-126	370
	KEGG	tsp:Tsp_01851 putative LIM and SH3 domain protein	2.36e-126	370
	IPRO	Gene3D|G3DSA:2.10.110.10|-|-|2|127|	5.6e-21
	IPRO	Pfam|PF00018|IPR001452|SH3 domain|291|338|GO:0005515	5.2e-15
	IPRO	PANTHER|PTHR46218|-|-|5|343|	8.6e-102
	IPRO	MobiDBLite|mobidb-lite|-|-|145|206|	-
	IPRO	CDD|cd09447|-|-|6|60|	1.34872e-33
	IPRO	SMART|SM00326|IPR001452|SH3 domain|288|345|GO:0005515	4.1e-19
	IPRO	CDD|cd11789|-|-|289|342|	3.47652e-33
	IPRO	SUPERFAMILY|SSF50044|IPR036028|SH3-like domain superfamily|285|344|GO:0005515	4.86e-19
	IPRO	Pfam|PF00412|IPR001781|Zinc finger, LIM-type|10|62|-	3.6e-11
	IPRO	Gene3D|G3DSA:2.30.30.40|-|-|284|345|	3.5e-23
	IPRO	SMART|SM00132|IPR001781|Zinc finger, LIM-type|5|59|-	1.5e-12
	IPRO	PANTHER|PTHR46218:SF4|-|-|5|343|	8.6e-102
TPS_00159_1s	SWISS	sp|P70583|DUT_RAT Deoxyuridine 5'-triphosphate nucleotidohydrolase OS=Rattus norvegicus OX=10116 GN=Dut PE=2 SV=3	1e-67	209
	T4	T4E_2993.1 transcript=T4E_2993.1 gene=T4E_2993	3e-105	300
	NR	gi|954310176|gb|KRX97965.1| Deoxyuridine 5'-triphosphate nucleotidohydrolase [Trichinella pseudospiralis] >gi|954427517|gb|KRY78615.1| Deoxyuridine 5'-triphosphate nucleotidohydrolase [Trichinella pseudospiralis] >gi|954444891|gb|KRY92932.1| Deoxyuridine 5'-triphosphate nucleotidohydrolase [Trichinella pseudospiralis] >gi|954504319|gb|KRZ32822.1| Deoxyuridine 5'-triphosphate nucleotidohydrolase […	5.83e-103	300
	KEGG	isc:IscW_ISCW021273 deoxyuridine 5'-triphosphate nucleotidohydrolase, putative	6.11e-71	217
	KEGG	isc:IscW_ISCW021273 deoxyuridine 5'-triphosphate nucleotidohydrolase, putative	6.11e-71	217
	IPRO	Pfam|PF00692|IPR029054|dUTPase-like|16|144|-	4e-45
	IPRO	Gene3D|G3DSA:2.70.40.10|IPR036157|dUTPase-like superfamily|1|145|-	1.6e-54
	IPRO	PANTHER|PTHR11241|IPR008181|Deoxyuridine triphosphate nucleotidohydrolase|4|144|GO:0000287|GO:0004170|GO:0006226|GO:0046081	1.3e-59
	IPRO	TIGRFAM|TIGR00576|IPR008181|Deoxyuridine triphosphate nucleotidohydrolase|8|145|GO:0000287|GO:0004170|GO:0006226|GO:0046081	2e-51
	IPRO	CDD|cd07557|IPR033704|dUTPase, trimeric|28|115|-	5.58529e-31
	IPRO	SUPERFAMILY|SSF51283|IPR036157|dUTPase-like superfamily|5|141|-	3.01e-44
TPS_00160_1s	SWISS	sp|Q8TAC2|JOS2_HUMAN Josephin-2 OS=Homo sapiens OX=9606 GN=JOSD2 PE=1 SV=1	2e-51	169
	T1	EFV51773 transcript=EFV51773 gene=Tsp_10538	1e-116	334
	T4	T4E_2766.1 transcript=T4E_2766.1 gene=T4E_2766	1e-121	344
	NR	gi|954442167|gb|KRY90368.1| Josephin-2 [Trichinella pseudospiralis] >gi|954480001|gb|KRZ09885.1| Josephin-2 [Trichinella pseudospiralis]	1.75e-132	377
	KEGG	tsp:Tsp_10538 josephin-2	1.91e-115	334
	KEGG	tsp:Tsp_10538 josephin-2	1.91e-115	334
	IPRO	Gene3D|G3DSA:3.90.70.40|-|-|21|180|	7.2e-29
	IPRO	PANTHER|PTHR13291|IPR040053|Josephin-1/2|10|176|GO:0004843	3e-54
	IPRO	SMART|SM01246|IPR006155|Josephin domain|16|175|GO:0004843|GO:0016579	8.7e-70
	IPRO	Pfam|PF02099|IPR006155|Josephin domain|54|172|GO:0004843|GO:0016579	9.5e-18
TPS_00161_1s	SWISS	sp|Q9NP92|RT30_HUMAN Large ribosomal subunit protein mL65 OS=Homo sapiens OX=9606 GN=MRPS30 PE=1 SV=2	6e-17	86.7
	T1	EFV57072 transcript=EFV57072 gene=Tsp_01852	0	805
	T4	T4E_8527.3 transcript=T4E_8527.3 gene=T4E_8527	0	916
	NR	gi|954504397|gb|KRZ32900.1| 28S ribosomal protein S30, mitochondrial, partial [Trichinella pseudospiralis]	0	946
	KEGG	tsp:Tsp_01852 hypothetical protein	0	805
	KEGG	tsp:Tsp_01852 hypothetical protein	0	805
	IPRO	Pfam|PF07147|IPR010793|Ribosomal protein L37/S30|23|428|GO:0003735|GO:0005739|GO:0005840|GO:0006412	2.1e-63
	IPRO	Coils|Coil|-|-|451|455|	-
	IPRO	PANTHER|PTHR13014|IPR039982|Ribosomal protein S30, mitochondrial|13|431|GO:0003735	9.1e-78
TPS_00162_1s	SWISS	sp|Q58383|Y973_METJA Uncharacterized protein MJ0973 OS=Methanocaldococcus jannaschii (strain ATCC 43067 / DSM 2661 / JAL-1 / JCM 10045 / NBRC 100440) OX=243232 GN=MJ0973 PE=3 SV=1	0.1	35.4
	T1	EFV57073 transcript=EFV57073 gene=Tsp_01853	1e-70	211
	T4	T4E_1898.1 transcript=T4E_1898.1 gene=T4E_1898	1e-88	258
	NR	gi|954504381|gb|KRZ32884.1| hypothetical protein T4B_14228, partial [Trichinella pseudospiralis]	8.44e-87	259
	KEGG	tsp:Tsp_01853 putative small nuclear ribonucleoprotein Sm D3	3.33e-69	211
	KEGG	tsp:Tsp_01853 putative small nuclear ribonucleoprotein Sm D3	3.33e-69	211
TPS_00162_2s	SWISS	sp|Q0CLW8|MOCOS_ASPTN Molybdenum cofactor sulfurase OS=Aspergillus terreus (strain NIH 2624 / FGSC A1156) OX=341663 GN=hxB PE=3 SV=1	0.11	35
	T1	EFV57073 transcript=EFV57073 gene=Tsp_01853	4e-44	144
	T4	T4E_1898.1 transcript=T4E_1898.1 gene=T4E_1898	1e-55	174
	NR	gi|954504381|gb|KRZ32884.1| hypothetical protein T4B_14228, partial [Trichinella pseudospiralis]	3.49e-53	174
	KEGG	tsp:Tsp_01853 putative small nuclear ribonucleoprotein Sm D3	1.54e-42	144
	KEGG	tsp:Tsp_01853 putative small nuclear ribonucleoprotein Sm D3	1.54e-42	144
TPS_00164_1s	SWISS	sp|Q24562|U2AF2_DROME Splicing factor U2AF 50 kDa subunit OS=Drosophila melanogaster OX=7227 GN=U2af50 PE=1 SV=1	2e-171	492
	T1	EFV57074 transcript=EFV57074 gene=Tsp_01854	0	762
	T4	T4E_1447.1 transcript=T4E_1447.1 gene=T4E_1447	0	762
	NR	gi|954310192|gb|KRX97981.1| Splicing factor U2AF 50 kDa subunit [Trichinella pseudospiralis] >gi|954444900|gb|KRY92941.1| Splicing factor U2AF 50 kDa subunit [Trichinella pseudospiralis] >gi|954504375|gb|KRZ32878.1| Splicing factor U2AF 50 kDa subunit [Trichinella pseudospiralis] >gi|954504376|gb|KRZ32879.1| Splicing factor U2AF 50 kDa subunit [Trichinella pseudospiralis] >gi|954518341|gb|KRZ4620…	0	762
	KEGG	tsp:Tsp_01854 splicing factor U2AFsubunit	0	762
	KEGG	tsp:Tsp_01854 splicing factor U2AFsubunit	0	762
	IPRO	SUPERFAMILY|SSF54928|IPR035979|RNA-binding domain superfamily|168|369|GO:0003676	1.29e-29
	IPRO	MobiDBLite|mobidb-lite|-|-|1|40|	-
	IPRO	Gene3D|G3DSA:3.30.70.330|IPR012677|Nucleotide-binding alpha-beta plait domain superfamily|149|220|-	1.7e-47
	IPRO	Pfam|PF00076|IPR000504|RNA recognition motif domain|171|240|GO:0003676	2.2e-15
	IPRO	PANTHER|PTHR23139:SF9|-|-|94|374|	2e-136
	IPRO	PANTHER|PTHR23139:SF9|-|-|2|92|	2e-136
	IPRO	CDD|cd12231|-|-|169|245|	7.74518e-45
	IPRO	SMART|SM00360|IPR000504|RNA recognition motif domain|170|243|GO:0003676	8.8e-18
	IPRO	Gene3D|G3DSA:3.30.70.330|IPR012677|Nucleotide-binding alpha-beta plait domain superfamily|92|242|-	1.7e-47
	IPRO	Gene3D|G3DSA:3.30.70.330|IPR012677|Nucleotide-binding alpha-beta plait domain superfamily|274|377|-	5.2e-33
	IPRO	CDD|cd12232|-|-|278|365|	6.46515e-45
	IPRO	TIGRFAM|TIGR01642|IPR006529|U2 snRNP auxilliary factor, large subunit, splicing factor|94|377|GO:0003723|GO:0005634|GO:0006397	6.4e-107
	IPRO	PANTHER|PTHR23139|-|-|94|374|	2e-136
	IPRO	PANTHER|PTHR23139|-|-|2|92|	2e-136
	IPRO	MobiDBLite|mobidb-lite|-|-|1|22|	-
	IPRO	MobiDBLite|mobidb-lite|-|-|23|38|	-
TPS_00165_1s	SWISS	sp|A8EXM1|GATA_RICCK Glutamyl-tRNA(Gln) amidotransferase subunit A OS=Rickettsia canadensis (strain McKiel) OX=293613 GN=gatA PE=3 SV=1	9	28.9
	T4	T4E_2953.1 transcript=T4E_2953.1 gene=T4E_2953	5e-72	212
	NR	gi|954310249|gb|KRX98038.1| hypothetical protein T4E_2953 [Trichinella pseudospiralis] >gi|954427585|gb|KRY78683.1| hypothetical protein T4A_2161 [Trichinella pseudospiralis] >gi|954445048|gb|KRY93089.1| hypothetical protein T4D_9890 [Trichinella pseudospiralis] >gi|954504382|gb|KRZ32885.1| hypothetical protein T4B_246 [Trichinella pseudospiralis] >gi|954518469|gb|KRZ46329.1| hypothetical protein…	1.34e-69	212
TPS_00166_1s	SWISS	sp|Q25190|5HTR_HELVI 5-hydroxytryptamine receptor OS=Heliothis virescens OX=7102 PE=2 SV=1	9e-94	296
	T1	EFV57813 transcript=EFV57813 gene=Tsp_01142	6e-28	112
	T4	T4E_9378.1 transcript=T4E_9378.1 gene=T4E_9378	6e-148	426
	NR	gi|954518264|gb|KRZ46124.1| 5-hydroxytryptamine receptor [Trichinella pseudospiralis]	0	806
	KEGG	cel:CELE_Y22D7AR.13 ser-4; SERotonin/octopamine receptor family	6.14e-109	333
	KEGG	cel:CELE_Y22D7AR.13 ser-4; SERotonin/octopamine receptor family	6.14e-109	333
	IPRO	CDD|cd15331|-|-|25|385|	1.52349e-110
	IPRO	PRINTS|PR00237|IPR000276|G protein-coupled receptor, rhodopsin-like|356|382|GO:0004930|GO:0007186|GO:0016021	3.2e-47
	IPRO	PRINTS|PR00237|IPR000276|G protein-coupled receptor, rhodopsin-like|58|79|GO:0004930|GO:0007186|GO:0016021	3.2e-47
	IPRO	PRINTS|PR00237|IPR000276|G protein-coupled receptor, rhodopsin-like|185|208|GO:0004930|GO:0007186|GO:0016021	3.2e-47
	IPRO	PRINTS|PR00237|IPR000276|G protein-coupled receptor, rhodopsin-like|138|159|GO:0004930|GO:0007186|GO:0016021	3.2e-47
	IPRO	PRINTS|PR00237|IPR000276|G protein-coupled receptor, rhodopsin-like|25|49|GO:0004930|GO:0007186|GO:0016021	3.2e-47
	IPRO	PRINTS|PR00237|IPR000276|G protein-coupled receptor, rhodopsin-like|310|334|GO:0004930|GO:0007186|GO:0016021	3.2e-47
	IPRO	PRINTS|PR00237|IPR000276|G protein-coupled receptor, rhodopsin-like|103|125|GO:0004930|GO:0007186|GO:0016021	3.2e-47
	IPRO	Gene3D|G3DSA:1.20.1070.10|-|-|17|389|	3.3e-79
	IPRO	ProSitePatterns|PS00237|IPR000276|G protein-coupled receptor, rhodopsin-like|109|125|GO:0004930|GO:0007186|GO:0016021	-
	IPRO	Pfam|PF00001|IPR000276|G protein-coupled receptor, rhodopsin-like|40|374|GO:0004930|GO:0007186|GO:0016021	1.3e-72
	IPRO	PANTHER|PTHR24247:SF221|-|-|25|392|	1.1e-94
	IPRO	SUPERFAMILY|SSF81321|-|-|23|396|	9.15e-71
	IPRO	PANTHER|PTHR24247|-|-|25|392|	1.1e-94
	TMHMM	Y
TPS_00167_1s	SWISS	sp|P59280|KLHL8_MOUSE Kelch-like protein 8 OS=Mus musculus OX=10090 GN=Klhl8 PE=2 SV=2	5e-149	450
	T1	EFV57079 transcript=EFV57079 gene=Tsp_01859	0	917
	T4	T4E_6767.1 transcript=T4E_6767.1 gene=T4E_6767	0	1122
	NR	gi|954444912|gb|KRY92953.1| Kelch-like protein 8 [Trichinella pseudospiralis]	0	1125
	KEGG	tsp:Tsp_01859 putative BTB/POZ domain protein	0	917
	KEGG	tsp:Tsp_01859 putative BTB/POZ domain protein	0	917
	IPRO	SUPERFAMILY|SSF117281|IPR015915|Kelch-type beta propeller|273|448|GO:0005515	8.37e-45
	IPRO	PANTHER|PTHR24412|-|-|95|552|	1e-103
	IPRO	SMART|SM00875|IPR011705|BTB/Kelch-associated|120|222|-	4.4e-27
	IPRO	Gene3D|G3DSA:1.25.40.420|-|-|115|236|	4e-29
	IPRO	PANTHER|PTHR24412:SF74|-|-|95|552|	1e-103
	IPRO	Pfam|PF01344|IPR006652|Kelch repeat type 1|404|448|GO:0005515	3.6e-11
	IPRO	Pfam|PF01344|IPR006652|Kelch repeat type 1|358|402|GO:0005515	7e-09
	IPRO	Pfam|PF01344|IPR006652|Kelch repeat type 1|311|355|GO:0005515	2.8e-12
	IPRO	Pfam|PF01344|IPR006652|Kelch repeat type 1|451|496|GO:0005515	1.9e-17
	IPRO	Pfam|PF01344|IPR006652|Kelch repeat type 1|498|541|GO:0005515	3.9e-15
	IPRO	Gene3D|G3DSA:2.120.10.80|IPR015915|Kelch-type beta propeller|269|396|GO:0005515	1.2e-28
	IPRO	PIRSF|PIRSF037037|IPR017096|BTB-kelch protein|87|560|-	1.3e-121
	IPRO	Pfam|PF07707|IPR011705|BTB/Kelch-associated|120|221|-	5.1e-25
	IPRO	SMART|SM00612|IPR006652|Kelch repeat type 1|510|556|GO:0005515	3.5e-13
	IPRO	SMART|SM00612|IPR006652|Kelch repeat type 1|369|415|GO:0005515	3.3e-12
	IPRO	SMART|SM00612|IPR006652|Kelch repeat type 1|322|368|GO:0005515	7e-12
	IPRO	SMART|SM00612|IPR006652|Kelch repeat type 1|463|509|GO:0005515	6.8e-18
	IPRO	SMART|SM00612|IPR006652|Kelch repeat type 1|416|462|GO:0005515	2.8e-13
	IPRO	Gene3D|G3DSA:2.120.10.80|IPR015915|Kelch-type beta propeller|397|572|GO:0005515	6.9e-50
	IPRO	SUPERFAMILY|SSF117281|IPR015915|Kelch-type beta propeller|404|557|GO:0005515	3.4e-45
TPS_00168_1s	SWISS	sp|Q99J08|S14L2_MOUSE SEC14-like protein 2 OS=Mus musculus OX=10090 GN=Sec14l2 PE=1 SV=1	6e-68	227
	T1	EFV57080 transcript=EFV57080 gene=Tsp_01860	0	603
	T4	T4E_8121.1 transcript=T4E_8121.1 gene=T4E_8121	0	773
	NR	gi|954427753|gb|KRY78851.1| SEC14-like protein 2 [Trichinella pseudospiralis]	0	851
	KEGG	tsp:Tsp_01860 putative retinal-binding protein	0	603
	KEGG	tsp:Tsp_01860 putative retinal-binding protein	0	603
	IPRO	Gene3D|G3DSA:3.40.525.10|IPR036865|CRAL-TRIO lipid binding domain superfamily|41|286|-	1.5e-111
	IPRO	SUPERFAMILY|SSF101576|IPR036598|GOLD domain superfamily|289|403|-	2.09e-21
	IPRO	SMART|SM00516|IPR001251|CRAL-TRIO lipid binding domain|87|257|-	7.3e-44
	IPRO	Gene3D|G3DSA:2.60.120.680|-|-|287|394|	1.5e-111
	IPRO	PANTHER|PTHR23324|-|-|13|403|	1.6e-93
	IPRO	SUPERFAMILY|SSF52087|IPR036865|CRAL-TRIO lipid binding domain superfamily|92|284|-	2.62e-45
	IPRO	PANTHER|PTHR23324:SF83|-|-|13|403|	1.6e-93
	IPRO	Pfam|PF00650|IPR001251|CRAL-TRIO lipid binding domain|100|255|-	7.2e-37
	IPRO	SUPERFAMILY|SSF46938|IPR036273|CRAL/TRIO, N-terminal domain superfamily|10|78|-	1.03e-14
	IPRO	CDD|cd00170|IPR001251|CRAL-TRIO lipid binding domain|101|255|-	1.5678e-28
TPS_00169_1s	SWISS	sp|Q8NFT8|DNER_HUMAN Delta and Notch-like epidermal growth factor-related receptor OS=Homo sapiens OX=9606 GN=DNER PE=1 SV=1	2e-18	92
	T1	EFV57081 transcript=EFV57081 gene=Tsp_01861	7e-152	455
	T4	T4E_1229.1 transcript=T4E_1229.1 gene=T4E_1229	0	811
	NR	gi|954427827|gb|KRY78925.1| Delta and Notch-like epidermal growth factor-related receptor [Trichinella pseudospiralis] >gi|954504401|gb|KRZ32904.1| Delta and Notch-like epidermal growth factor-related receptor [Trichinella pseudospiralis] >gi|954518297|gb|KRZ46157.1| Delta and Notch-like epidermal growth factor-related receptor [Trichinella pseudospiralis]	0	944
	KEGG	tsp:Tsp_01861 hypothetical protein	1.09e-150	455
	KEGG	tsp:Tsp_01861 hypothetical protein	1.09e-150	455
	IPRO	ProSitePatterns|PS00022|IPR000742|EGF-like domain|252|263|-	-
	IPRO	ProSitePatterns|PS01186|IPR000742|EGF-like domain|290|301|-	-
	IPRO	ProSitePatterns|PS00022|IPR000742|EGF-like domain|329|340|-	-
	IPRO	ProSitePatterns|PS00022|IPR000742|EGF-like domain|290|301|-	-
	IPRO	Gene3D|G3DSA:2.10.25.10|-|-|269|304|	3.2e-09
	IPRO	PANTHER|PTHR24049|-|-|211|343|	3e-23
	IPRO	SUPERFAMILY|SSF57196|-|-|305|347|	7.24e-09
	IPRO	ProSitePatterns|PS01186|IPR000742|EGF-like domain|252|263|-	-
	IPRO	Gene3D|G3DSA:2.10.25.10|-|-|305|344|	1.3e-09
	IPRO	ProSitePatterns|PS01186|IPR000742|EGF-like domain|329|340|-	-
	SIGNALP	Y
	TMHMM	Y
TPS_00170_1s	SWISS	sp|Q8WXX7|AUTS2_HUMAN Autism susceptibility gene 2 protein OS=Homo sapiens OX=9606 GN=AUTS2 PE=1 SV=1	0.002	46.2
	T1	EFV57082 transcript=EFV57082 gene=Tsp_01862	2e-79	258
	T4	T4E_7247.5 transcript=T4E_7247.5 gene=T4E_7247	0	2041
	NR	gi|954518359|gb|KRZ46219.1| hypothetical protein T4C_3654, partial [Trichinella pseudospiralis]	0	2339
	KEGG	tsp:Tsp_01862 hypothetical protein	3.89e-77	258
	KEGG	tsp:Tsp_01862 hypothetical protein	3.89e-77	258
	IPRO	MobiDBLite|mobidb-lite|-|-|206|223|	-
	IPRO	MobiDBLite|mobidb-lite|-|-|95|115|	-
	IPRO	PANTHER|PTHR11102|-|-|743|1069|	8.5e-26
	IPRO	PANTHER|PTHR11102:SF153|-|-|743|1069|	8.5e-26
	IPRO	MobiDBLite|mobidb-lite|-|-|135|177|	-
	IPRO	MobiDBLite|mobidb-lite|-|-|356|377|	-
	IPRO	MobiDBLite|mobidb-lite|-|-|95|338|	-
	IPRO	MobiDBLite|mobidb-lite|-|-|224|290|	-
	IPRO	MobiDBLite|mobidb-lite|-|-|178|201|	-
	IPRO	Coils|Coil|-|-|597|627|	-
	IPRO	MobiDBLite|mobidb-lite|-|-|293|338|	-
	IPRO	MobiDBLite|mobidb-lite|-|-|22|44|	-
	IPRO	MobiDBLite|mobidb-lite|-|-|502|533|	-
	IPRO	MobiDBLite|mobidb-lite|-|-|736|779|	-
TPS_00171_1s	SWISS	sp|O10309|Y051_NPVOP Uncharacterized 36.2 kDa protein OS=Orgyia pseudotsugata multicapsid polyhedrosis virus OX=262177 GN=ORF55 PE=4 SV=1	0.005	39.3
	T1	EFV62030 transcript=EFV62030 gene=Tsp_11012	4e-75	225
	T4	T4E_3879.1 transcript=T4E_3879.1 gene=T4E_3879	4e-98	282
	NR	gi|954418880|gb|KRY70528.1| hypothetical protein T4A_1657 [Trichinella pseudospiralis]	3.77e-97	284
	KEGG	tsp:Tsp_11012 hypothetical protein	9.06e-74	225
	KEGG	tsp:Tsp_11012 hypothetical protein	9.06e-74	225
	IPRO	Coils|Coil|-|-|91|111|	-
TPS_00172_1s	SWISS	sp|F4IL30|POP1_ARATH Ribonucleases P/MRP protein subunit POP1 OS=Arabidopsis thaliana OX=3702 GN=POP1 PE=1 SV=1	1.3	30.4
	T4	T4E_4740.1 transcript=T4E_4740.1 gene=T4E_4740	7e-35	115
	NR	gi|954310194|gb|KRX97983.1| hypothetical protein T4E_4740 [Trichinella pseudospiralis]	3.63e-32	115
	IPRO	MobiDBLite|mobidb-lite|-|-|1|40|	-
TPS_00173_1s	SWISS	sp|Q22619|NDUS8_CAEEL Probable NADH dehydrogenase [ubiquinone] iron-sulfur protein 8, mitochondrial OS=Caenorhabditis elegans OX=6239 GN=T20H4.5 PE=2 SV=1	3e-97	289
	T1	EFV57088 transcript=EFV57088 gene=Tsp_01868	4e-94	275
	NR	gi|954518156|gb|KRZ46016.1| putative NADH dehydrogenase [ubiquinone] iron-sulfur protein 8, mitochondrial [Trichinella pseudospiralis]	1.01e-165	465
	KEGG	bmy:Bm1_20770 NADH-ubiquinone oxidoreductase 23 kDa subunit, mitochondrial precursor	6.84e-103	302
	KEGG	bmy:Bm1_20770 NADH-ubiquinone oxidoreductase 23 kDa subunit, mitochondrial precursor	6.84e-103	302
	IPRO	TIGRFAM|TIGR01971|IPR010226|NADH-quinone oxidoreductase, chain I|84|201|GO:0016020|GO:0016651|GO:0051539	3.4e-48
	IPRO	Pfam|PF12838|IPR017896|4Fe-4S ferredoxin-type, iron-sulphur binding domain|123|177|-	6.8e-12
	IPRO	PANTHER|PTHR10849:SF30|-|-|65|223|	2.3e-84
	IPRO	ProSitePatterns|PS00198|IPR017900|4Fe-4S ferredoxin, iron-sulphur binding, conserved site|163|174|-	-
	IPRO	ProSitePatterns|PS00198|IPR017900|4Fe-4S ferredoxin, iron-sulphur binding, conserved site|124|135|-	-
	IPRO	SUPERFAMILY|SSF54862|-|-|97|207|	2.01e-27
	IPRO	Gene3D|G3DSA:3.30.70.3270|-|-|97|220|	1e-45
	IPRO	PANTHER|PTHR10849|IPR010226|NADH-quinone oxidoreductase, chain I|65|223|GO:0016020|GO:0016651|GO:0051539	2.3e-84
TPS_00173_2s	SWISS	sp|Q22619|NDUS8_CAEEL Probable NADH dehydrogenase [ubiquinone] iron-sulfur protein 8, mitochondrial OS=Caenorhabditis elegans OX=6239 GN=T20H4.5 PE=2 SV=1	4e-97	288
	T1	EFV57088 transcript=EFV57088 gene=Tsp_01868	3e-94	275
	NR	gi|954518156|gb|KRZ46016.1| putative NADH dehydrogenase [ubiquinone] iron-sulfur protein 8, mitochondrial [Trichinella pseudospiralis]	2.27e-162	456
	KEGG	bmy:Bm1_20770 NADH-ubiquinone oxidoreductase 23 kDa subunit, mitochondrial precursor	8.23e-103	302
	KEGG	bmy:Bm1_20770 NADH-ubiquinone oxidoreductase 23 kDa subunit, mitochondrial precursor	8.23e-103	302
	IPRO	TIGRFAM|TIGR01971|IPR010226|NADH-quinone oxidoreductase, chain I|82|199|GO:0016020|GO:0016651|GO:0051539	3.3e-48
	IPRO	ProSitePatterns|PS00198|IPR017900|4Fe-4S ferredoxin, iron-sulphur binding, conserved site|122|133|-	-
	IPRO	ProSitePatterns|PS00198|IPR017900|4Fe-4S ferredoxin, iron-sulphur binding, conserved site|161|172|-	-
	IPRO	PANTHER|PTHR10849:SF30|-|-|63|221|	2.2e-84
	IPRO	PANTHER|PTHR10849|IPR010226|NADH-quinone oxidoreductase, chain I|63|221|GO:0016020|GO:0016651|GO:0051539	2.2e-84
	IPRO	SUPERFAMILY|SSF54862|-|-|95|205|	1.97e-27
	IPRO	Gene3D|G3DSA:3.30.70.3270|-|-|95|218|	9.9e-46
	IPRO	Pfam|PF12838|IPR017896|4Fe-4S ferredoxin-type, iron-sulphur binding domain|121|175|-	6.7e-12
TPS_00175_1s	SWISS	sp|C3LPZ8|MURI_VIBCM Glutamate racemase OS=Vibrio cholerae serotype O1 (strain M66-2) OX=579112 GN=murI PE=3 SV=1	1.1	33.5
	T1	EFV57094 transcript=EFV57094 gene=Tsp_01874	1e-21	89.4
	T4	T4E_11149.1 transcript=T4E_11149.1 gene=T4E_11149	7e-73	226
	NR	gi|954298649|gb|KRX87664.1| hypothetical protein T4E_11149 [Trichinella pseudospiralis]	2.55e-70	226
	KEGG	tsp:Tsp_01874 hypothetical protein	4.52e-19	89.4
	KEGG	tsp:Tsp_01874 hypothetical protein	4.52e-19	89.4
	TMHMM	Y
TPS_00176_1s	SWISS	sp|A4WVI4|RPOA_CERS5 DNA-directed RNA polymerase subunit alpha OS=Cereibacter sphaeroides (strain ATCC 17025 / ATH 2.4.3) OX=349102 GN=rpoA PE=3 SV=1	1.7	32.3
	T1	EFV57095 transcript=EFV57095 gene=Tsp_01875	2e-88	258
	T4	T4E_7908.1 transcript=T4E_7908.1 gene=T4E_7908	3e-122	345
	NR	gi|954298672|gb|KRX87687.1| hypothetical protein T4E_7908 [Trichinella pseudospiralis] >gi|954427500|gb|KRY78598.1| hypothetical protein T4A_3276 [Trichinella pseudospiralis] >gi|954444965|gb|KRY93006.1| hypothetical protein T4D_322 [Trichinella pseudospiralis] >gi|954518246|gb|KRZ46106.1| hypothetical protein T4C_946 [Trichinella pseudospiralis]	4.03e-120	345
	KEGG	tsp:Tsp_01875 hypothetical protein	4.6e-87	258
	KEGG	tsp:Tsp_01875 hypothetical protein	4.6e-87	258
	SIGNALP	Y
TPS_00177_1s	SWISS	sp|Q8C156|CND2_MOUSE Condensin complex subunit 2 OS=Mus musculus OX=10090 GN=Ncaph PE=1 SV=1	9e-06	52.8
	T1	EFV57096 transcript=EFV57096 gene=Tsp_01876	0	1060
	T4	T4E_7029.1 transcript=T4E_7029.1 gene=T4E_7029	0	1218
	NR	gi|954504365|gb|KRZ32868.1| Condensin complex subunit 2 [Trichinella pseudospiralis] >gi|954518442|gb|KRZ46302.1| Condensin complex subunit 2 [Trichinella pseudospiralis]	0	1264
	KEGG	tsp:Tsp_01876 hypothetical protein	0	1060
	KEGG	tsp:Tsp_01876 hypothetical protein	0	1060
	IPRO	PANTHER|PTHR13108|IPR022816|Condensin complex subunit 2/barren|345|650|GO:0000796|GO:0007076	2.1e-26
	IPRO	PANTHER|PTHR13108|IPR022816|Condensin complex subunit 2/barren|127|218|GO:0000796|GO:0007076	2.1e-26
	IPRO	Pfam|PF05786|IPR022816|Condensin complex subunit 2/barren|591|650|GO:0000796|GO:0007076	7.2e-09
TPS_00178_1s	SWISS	sp|A6LSF8|YQGF_CLOB8 Putative pre-16S rRNA nuclease OS=Clostridium beijerinckii (strain ATCC 51743 / NCIMB 8052) OX=290402 GN=Cbei_1106 PE=3 SV=1	0.24	31.6
	T1	EFV57065 transcript=EFV57065 gene=Tsp_01878	6e-42	142
	T4	T4E_7742.1 transcript=T4E_7742.1 gene=T4E_7742	1e-44	150
	NR	gi|954427756|gb|KRY78854.1| Acetylcholine receptor-like protein cup-4, partial [Trichinella pseudospiralis] >gi|954445039|gb|KRY93080.1| Acetylcholine receptor-like protein cup-4 [Trichinella pseudospiralis] >gi|954504404|gb|KRZ32907.1| Acetylcholine receptor-like protein cup-4, partial [Trichinella pseudospiralis] >gi|954518181|gb|KRZ46041.1| Acetylcholine receptor-like protein cup-4, partial [T…	1.61e-41	151
	KEGG	tsp:Tsp_01878 putative neurotransmitter-gated ion-channel ligand binding domain protein	1.04e-39	142
	KEGG	tsp:Tsp_01878 putative neurotransmitter-gated ion-channel ligand binding domain protein	1.04e-39	142
	TMHMM	Y
TPS_00179_1s	SWISS	sp|P34271|CUP4_CAEEL Acetylcholine receptor-like protein cup-4 OS=Caenorhabditis elegans OX=6239 GN=cup-4 PE=1 SV=2	2e-39	152
	T1	EFV57065 transcript=EFV57065 gene=Tsp_01878	0	813
	T4	T4E_7742.1 transcript=T4E_7742.1 gene=T4E_7742	0	877
	NR	gi|954427756|gb|KRY78854.1| Acetylcholine receptor-like protein cup-4, partial [Trichinella pseudospiralis] >gi|954445039|gb|KRY93080.1| Acetylcholine receptor-like protein cup-4 [Trichinella pseudospiralis] >gi|954504404|gb|KRZ32907.1| Acetylcholine receptor-like protein cup-4, partial [Trichinella pseudospiralis] >gi|954518181|gb|KRZ46041.1| Acetylcholine receptor-like protein cup-4, partial [T…	0	877
	KEGG	tsp:Tsp_01878 putative neurotransmitter-gated ion-channel ligand binding domain protein	0	813
	KEGG	tsp:Tsp_01878 putative neurotransmitter-gated ion-channel ligand binding domain protein	0	813
	IPRO	CDD|cd18989|-|-|70|269|	4.17514e-39
	IPRO	PANTHER|PTHR18945:SF489|-|-|29|345|	1.5e-37
	IPRO	ProSitePatterns|PS00236|IPR018000|Neurotransmitter-gated ion-channel, conserved site|172|186|-	-
	IPRO	Pfam|PF02931|IPR006202|Neurotransmitter-gated ion-channel ligand-binding domain|50|218|GO:0005230|GO:0006811|GO:0016021	6.8e-39
	IPRO	SUPERFAMILY|SSF63712|IPR036734|Neurotransmitter-gated ion-channel ligand-binding domain superfamily|48|236|GO:0005230|GO:0006811|GO:0016021	8.89e-40
	IPRO	Gene3D|G3DSA:2.70.170.10|IPR036734|Neurotransmitter-gated ion-channel ligand-binding domain superfamily|42|270|GO:0005230|GO:0006811|GO:0016021	2.3e-45
	IPRO	PANTHER|PTHR18945|IPR006201|Neurotransmitter-gated ion-channel|29|345|GO:0004888|GO:0005216|GO:0016021|GO:0034220	1.5e-37
	SIGNALP	Y
TPS_00180_1s	SWISS	sp|F7DRV9|BRDT_XENTR Bromodomain testis-specific protein OS=Xenopus tropicalis OX=8364 GN=brdt PE=3 SV=1	0.048	36.2
	T1	EFV57066 transcript=EFV57066 gene=Tsp_01879	3e-86	251
	T4	T4E_10232.1 transcript=T4E_10232.1 gene=T4E_10232	6e-94	270
[truncated: 141,351 more rows]

## Sheet: Table S3
Table S3: Occurences of KEGG Orthology terms from gene sets for Trichinella pseudospiralis and T. spiralis.
KEGG BRITE categories
KEGG BRITE ID	KO terms in T4	KO terms in T1	Description
br:ko04131	471	481	Membrane trafficking
br:ko03036	367	361	Chromosome and associated proteins
br:ko04147	218	225	Exosome
br:ko03019	196	200	Messenger RNA biogenesis
br:ko03000	193	193	Transcription factors
br:ko04121	192	177	Ubiquitin system
br:ko03041	189	197	Spliceosome
br:ko03029	173	175	Mitochondrial biogenesis
br:ko02000	165	171	Transport system
br:ko01002	160	153	Peptidases and inhibitors
br:ko03009	157	154	Ribosome biogenesis
br:ko03400	151	144	DNA repair and recombination proteins
br:ko01001	146	138	Protein kinases
br:ko03021	140	139	Transcription machinery (RNA polymerase)
br:ko01009	128	127	Protein phosphatases and associated proteins
br:ko03011	119	119	Ribosome
br:ko04812	109	106	Cytoskeleton proteins
br:ko03016	97	99	Transfer RNA biogenesis
br:ko03110	91	93	Chaperones and folding catalysts
br:ko03032	68	72	DNA replication proteins
br:ko03012	61	53	Translation factors
br:ko01003	54	58	Glycosyltransferases
br:ko04031	49	53	GTP-binding proteins
br:ko04040	48	43	Ion channels
br:ko03051	40	42	Proteasome
br:ko04030	33	35	G protein-coupled receptors
br:ko01007	29	32	Amino acid related enzymes
br:ko04090	28	28	CD molecules
br:ko00536	24	23	Glycosaminoglycan binding proteins
br:ko01004	19	18	Lipid biosynthesis proteins
br:ko04515	17	16	Cell adhesion molecules
br:ko04091	14	12	Lectins
br:ko02044	12	14	Secretion system (Protein transport system
br:ko03310	12	14	Nuclear receptors
br:ko00535	11	8	Proteoglycans
br:ko00537	11	10	Glycosylphosphatidylinositol (GPI)-anchored proteins
br:ko01006	10	10	Prenyltransferases
br:ko04052	8	7	Cytokines and growth factors
br:ko00199	4	4	Cytochrome P450
br:ko02048	2	2	Prokaryotic defense system
br:ko04054	2	1	Pattern recognition receptors
br:ko04050	1	1	Cytokine receptors
KEGG pathways
KEGG Pathway ID	KO terms in T4	KO terms in T1	Description
path:ko03013	142	132	09120 Genetic Information Processing;09122 Translation;RNA transport
path:ko04142	139	182	09140 Cellular Processes;09141 Transport and catabolism;Lysosome
path:ko04714	138	167	09150 Organismal Systems;09159 Environmental adaptation;Thermogenesis
path:ko03040	133	160	09120 Genetic Information Processing;09121 Transcription;Spliceosome
path:ko04141	124	149	09120 Genetic Information Processing;09123 Folding, sorting and degradation;Protein processing in endoplasmic reticulum
path:ko03010	113	126	09120 Genetic Information Processing;09122 Translation;Ribosome
path:ko04140	109	115	09140 Cellular Processes;09141 Transport and catabolism;Autophagy - animal
path:ko04144	109	131	09140 Cellular Processes;09141 Transport and catabolism;Endocytosis
path:ko03015	106	91	09120 Genetic Information Processing;09122 Translation;mRNA surveillance pathway
path:ko04151	103	113	09130 Environmental Information Processing;09132 Signal transduction;PI3K-Akt signaling pathway
path:ko04910	103	113	09150 Organismal Systems;09152 Endocrine system;Insulin signaling pathway
path:ko04150	101	98	09130 Environmental Information Processing;09132 Signal transduction;mTOR signaling pathway
path:ko04361	101	102	09150 Organismal Systems;09158 Development and regeneration;Axon regeneration
path:ko03008	99	86	09120 Genetic Information Processing;09122 Translation;Ribosome biogenesis in eukaryotes
path:ko04390	98	92	09130 Environmental Information Processing;09132 Signal transduction;Hippo signaling pathway
path:ko04024	96	109	09130 Environmental Information Processing;09132 Signal transduction;cAMP signaling pathway
path:ko04110	95	102	09140 Cellular Processes;09143 Cell growth and death;Cell cycle
path:ko04218	94	92	09140 Cellular Processes;09143 Cell growth and death;Cellular senescence
path:ko04919	94	107	09150 Organismal Systems;09152 Endocrine system;Thyroid hormone signaling pathway
path:ko04114	93	97	09140 Cellular Processes;09143 Cell growth and death;Oocyte meiosis
path:ko04810	92	102	09140 Cellular Processes;09142 Cell motility;Regulation of actin cytoskeleton
path:ko04510	91	95	09140 Cellular Processes;09144 Cellular community - eukaryotes;Focal adhesion
path:ko04070	89	93	09130 Environmental Information Processing;09132 Signal transduction;Phosphatidylinositol signaling system
path:ko04530	89	86	09140 Cellular Processes;09144 Cellular community - eukaryotes;Tight junction
path:ko04014	88	98	09130 Environmental Information Processing;09132 Signal transduction;Ras signaling pathway
path:ko04010	87	90	09130 Environmental Information Processing;09132 Signal transduction;MAPK signaling pathway
path:ko00230	85	78	09100 Metabolism;09104 Nucleotide metabolism;Purine metabolism
path:ko04261	84	90	09150 Organismal Systems;09153 Circulatory system;Adrenergic signaling in cardiomyocytes
path:ko04120	83	95	09120 Genetic Information Processing;09123 Folding, sorting and degradation;Ubiquitin mediated proteolysis
path:ko04015	82	90	09130 Environmental Information Processing;09132 Signal transduction;Rap1 signaling pathway
path:ko04310	82	89	09130 Environmental Information Processing;09132 Signal transduction;Wnt signaling pathway
path:ko04371	82	92	09130 Environmental Information Processing;09132 Signal transduction;Apelin signaling pathway
path:ko04138	81	77	09140 Cellular Processes;09141 Transport and catabolism;Autophagy - yeast
path:ko04360	79	88	09150 Organismal Systems;09158 Development and regeneration;Axon guidance
path:ko04921	79	85	09150 Organismal Systems;09152 Endocrine system;Oxytocin signaling pathway
path:ko04972	79	81	09150 Organismal Systems;09154 Digestive system;Pancreatic secretion
path:ko00190	77	100	09100 Metabolism;09102 Energy metabolism;Oxidative phosphorylation
path:ko04022	77	64	09130 Environmental Information Processing;09132 Signal transduction;cGMP-PKG signaling pathway
path:ko04111	75	84	09140 Cellular Processes;09143 Cell growth and death;Cell cycle - yeast
path:ko04013	72	63	09130 Environmental Information Processing;09132 Signal transduction;MAPK signaling pathway - fly
path:ko04020	72	91	09130 Environmental Information Processing;09132 Signal transduction;Calcium signaling pathway
path:ko04152	72	82	09130 Environmental Information Processing;09132 Signal transduction;AMPK signaling pathway
path:ko04270	72	65	09150 Organismal Systems;09153 Circulatory system;Vascular smooth muscle contraction
path:ko04113	71	75	09140 Cellular Processes;09143 Cell growth and death;Meiosis - yeast
path:ko04728	70	74	09150 Organismal Systems;09156 Nervous system;Dopaminergic synapse
path:ko00564	69	70	09100 Metabolism;09103 Lipid metabolism;Glycerophospholipid metabolism
path:ko04723	69	92	09150 Organismal Systems;09156 Nervous system;Retrograde endocannabinoid signaling
path:ko04072	68	82	09130 Environmental Information Processing;09132 Signal transduction;Phospholipase D signaling pathway
path:ko04520	64	61	09140 Cellular Processes;09144 Cellular community - eukaryotes;Adherens junction
path:ko04068	63	66	09130 Environmental Information Processing;09132 Signal transduction;FoxO signaling pathway
path:ko03050	62	47	09120 Genetic Information Processing;09123 Folding, sorting and degradation;Proteasome
path:ko04066	62	72	09130 Environmental Information Processing;09132 Signal transduction;HIF-1 signaling pathway
path:ko00562	61	63	09100 Metabolism;09101 Carbohydrate metabolism;Inositol phosphate metabolism
path:ko04145	61	60	09140 Cellular Processes;09141 Transport and catabolism;Phagosome
path:ko04922	60	88	09150 Organismal Systems;09152 Endocrine system;Glucagon signaling pathway
path:ko04550	59	68	09140 Cellular Processes;09144 Cellular community - eukaryotes;Signaling pathways regulating pluripotency of stem cells
path:ko04391	58	53	09130 Environmental Information Processing;09132 Signal transduction;Hippo signaling pathway - fly
path:ko04914	58	66	09150 Organismal Systems;09152 Endocrine system;Progesterone-mediated oocyte maturation
path:ko04722	57	75	09150 Organismal Systems;09156 Nervous system;Neurotrophin signaling pathway
path:ko04211	56	63	09150 Organismal Systems;09149 Aging;Longevity regulating pathway
path:ko03018	54	61	09120 Genetic Information Processing;09123 Folding, sorting and degradation;RNA degradation
path:ko04330	54	59	09130 Environmental Information Processing;09132 Signal transduction;Notch signaling pathway
path:ko00510	53	60	09100 Metabolism;09107 Glycan biosynthesis and metabolism;N-Glycan biosynthesis
path:ko04210	53	68	09140 Cellular Processes;09143 Cell growth and death;Apoptosis
path:ko04611	52	51	09150 Organismal Systems;09151 Immune system;Platelet activation
path:ko04916	52	66	09150 Organismal Systems;09152 Endocrine system;Melanogenesis
path:ko04750	51	57	09150 Organismal Systems;09157 Sensory system;Inflammatory mediator regulation of TRP channels
path:ko04062	50	60	09150 Organismal Systems;09151 Immune system;Chemokine signaling pathway
path:ko04974	50	43	09150 Organismal Systems;09154 Digestive system;Protein digestion and absorption
path:ko04071	49	58	09130 Environmental Information Processing;09132 Signal transduction;Sphingolipid signaling pathway
path:ko04912	49	58	09150 Organismal Systems;09152 Endocrine system;GnRH signaling pathway
path:ko04915	49	59	09150 Organismal Systems;09152 Endocrine system;Estrogen signaling pathway
path:ko04970	49	49	09150 Organismal Systems;09154 Digestive system;Salivary secretion
path:ko03420	48	44	09120 Genetic Information Processing;09124 Replication and repair;Nucleotide excision repair
path:ko04670	48	49	09150 Organismal Systems;09151 Immune system;Leukocyte transendothelial migration
path:ko04925	48	51	09150 Organismal Systems;09152 Endocrine system;Aldosterone synthesis and secretion
path:ko04935	48	49	09150 Organismal Systems;09152 Endocrine system;Growth hormone synthesis, secretion and action
path:ko00970	47	52	09120 Genetic Information Processing;09122 Translation;Aminoacyl-tRNA biosynthesis
path:ko03460	47	44	09120 Genetic Information Processing;09124 Replication and repair;Fanconi anemia pathway
path:ko04911	47	63	09150 Organismal Systems;09152 Endocrine system;Insulin secretion
path:ko04213	46	51	09150 Organismal Systems;09149 Aging;Longevity regulating pathway - multiple species
path:ko04720	45	57	09150 Organismal Systems;09156 Nervous system;Long-term potentiation
path:ko04350	44	39	09130 Environmental Information Processing;09132 Signal transduction;TGF-beta signaling pathway
path:ko04725	44	50	09150 Organismal Systems;09156 Nervous system;Cholinergic synapse
path:ko00240	43	42	09100 Metabolism;09104 Nucleotide metabolism;Pyrimidine metabolism
path:ko00513	43	43	09100 Metabolism;09107 Glycan biosynthesis and metabolism;Various types of N-glycan biosynthesis
path:ko04260	43	47	09150 Organismal Systems;09153 Circulatory system;Cardiac muscle contraction
path:ko04926	43	49	09150 Organismal Systems;09152 Endocrine system;Relaxin signaling pathway
path:ko04721	42	60	09150 Organismal Systems;09156 Nervous system;Synaptic vesicle cycle
path:ko04726	42	46	09150 Organismal Systems;09156 Nervous system;Serotonergic synapse
path:ko04924	42	44	09150 Organismal Systems;09152 Endocrine system;Renin secretion
path:ko00520	41	36	09100 Metabolism;09101 Carbohydrate metabolism;Amino sugar and nucleotide sugar metabolism
path:ko04713	41	54	09150 Organismal Systems;09159 Environmental adaptation;Circadian entrainment
path:ko03022	40	39	09120 Genetic Information Processing;09121 Transcription;Basal transcription factors
path:ko04625	39	44	09150 Organismal Systems;09151 Immune system;C-type lectin receptor signaling pathway
path:ko04080	38	42	09130 Environmental Information Processing;09133 Signaling molecules and interaction;Neuroactive ligand-receptor interaction
path:ko04217	38	41	09140 Cellular Processes;09143 Cell growth and death;Necroptosis
path:ko04666	38	41	09150 Organismal Systems;09151 Immune system;Fc gamma R-mediated phagocytosis
path:ko00561	37	42	09100 Metabolism;09103 Lipid metabolism;Glycerolipid metabolism
path:ko04136	37	30	09140 Cellular Processes;09141 Transport and catabolism;Autophagy - other
path:ko04724	37	41	09150 Organismal Systems;09156 Nervous system;Glutamatergic synapse
path:ko00010	36	44	09100 Metabolism;09101 Carbohydrate metabolism;Glycolysis / Gluconeogenesis
path:ko04137	36	34	09140 Cellular Processes;09141 Transport and catabolism;Mitophagy - animal
path:ko04971	36	44	09150 Organismal Systems;09154 Digestive system;Gastric acid secretion
path:ko04540	35	39	09140 Cellular Processes;09144 Cellular community - eukaryotes;Gap junction
path:ko04727	35	36	09150 Organismal Systems;09156 Nervous system;GABAergic synapse
path:ko00983	34	25	09100 Metabolism;09111 Xenobiotics biodegradation and metabolism;Drug metabolism - other enzymes
path:ko04012	34	41	09130 Environmental Information Processing;09132 Signal transduction;ErbB signaling pathway
path:ko04212	34	31	09150 Organismal Systems;09149 Aging;Longevity regulating pathway - worm
path:ko04658	34	34	09150 Organismal Systems;09151 Immune system;Th1 and Th2 cell differentiation
path:ko04920	34	37	09150 Organismal Systems;09152 Endocrine system;Adipocytokine signaling pathway
path:ko04928	34	40	09150 Organismal Systems;09152 Endocrine system;Parathyroid hormone synthesis, secretion and action
path:ko04214	33	33	09140 Cellular Processes;09143 Cell growth and death;Apoptosis - fly
path:ko04660	33	39	09150 Organismal Systems;09151 Immune system;T cell receptor signaling pathway
path:ko04976	33	37	09150 Organismal Systems;09154 Digestive system;Bile secretion
path:ko00071	32	21	09100 Metabolism;09103 Lipid metabolism;Fatty acid degradation
path:ko03030	32	42	09120 Genetic Information Processing;09124 Replication and repair;DNA replication
path:ko04146	32	22	09140 Cellular Processes;09141 Transport and catabolism;Peroxisome
path:ko04621	32	39	09150 Organismal Systems;09151 Immune system;NOD-like receptor signaling pathway
path:ko00310	31	35	09100 Metabolism;09105 Amino acid metabolism;Lysine degradation
path:ko04630	31	28	09130 Environmental Information Processing;09132 Signal transduction;JAK-STAT signaling pathway
path:ko04929	31	34	09150 Organismal Systems;09152 Endocrine system;GnRH secretion
path:ko00280	30	25	09100 Metabolism;09105 Amino acid metabolism;Valine, leucine and isoleucine degradation
path:ko04139	30	30	09140 Cellular Processes;09141 Transport and catabolism;Mitophagy - yeast
path:ko04740	30	31	09150 Organismal Systems;09157 Sensory system;Olfactory transduction
path:ko00900	29	24	09100 Metabolism;09109 Metabolism of terpenoids and polyketides;Terpenoid backbone biosynthesis
path:ko03440	29	27	09120 Genetic Information Processing;09124 Replication and repair;Homologous recombination
path:ko04961	29	33	09150 Organismal Systems;09155 Excretory system;Endocrine and other factor-regulated calcium reabsorption
path:ko00480	28	21	09100 Metabolism;09106 Metabolism of other amino acids;Glutathione metabolism
path:ko04650	28	30	09150 Organismal Systems;09151 Immune system;Natural killer cell mediated cytotoxicity
path:ko04668	28	30	09130 Environmental Information Processing;09132 Signal transduction;TNF signaling pathway
path:ko04341	27	33	09130 Environmental Information Processing;09132 Signal transduction;Hedgehog signaling pathway - fly
path:ko04978	27	30	09150 Organismal Systems;09154 Digestive system;Mineral absorption
path:ko00565	26	25	09100 Metabolism;09103 Lipid metabolism;Ether lipid metabolism
path:ko03020	26	29	09120 Genetic Information Processing;09121 Transcription;RNA polymerase
path:ko04612	26	40	09150 Organismal Systems;09151 Immune system;Antigen processing and presentation
path:ko04745	26	37	09150 Organismal Systems;09157 Sensory system;Phototransduction - fly
path:ko04918	26	28	09150 Organismal Systems;09152 Endocrine system;Thyroid hormone synthesis
path:ko04962	26	32	09150 Organismal Systems;09155 Excretory system;Vasopressin-regulated water reabsorption
path:ko00620	25	33	09100 Metabolism;09101 Carbohydrate metabolism;Pyruvate metabolism
path:ko04011	25	27	09130 Environmental Information Processing;09132 Signal transduction;MAPK signaling pathway - yeast
path:ko04659	25	23	09150 Organismal Systems;09151 Immune system;Th17 cell differentiation
path:ko04973	25	27	09150 Organismal Systems;09154 Digestive system;Carbohydrate digestion and absorption
path:ko00563	24	27	09100 Metabolism;09107 Glycan biosynthesis and metabolism;Glycosylphosphatidylinositol (GPI)-anchor biosynthesis
path:ko03320	24	18	09150 Organismal Systems;09152 Endocrine system;PPAR signaling pathway
path:ko04662	24	30	09150 Organismal Systems;09151 Immune system;B cell receptor signaling pathway
path:ko04664	24	29	09150 Organismal Systems;09151 Immune system;Fc epsilon RI signaling pathway
path:ko00020	23	25	09100 Metabolism;09101 Carbohydrate metabolism;Citrate cycle (TCA cycle)
path:ko00500	23	27	09100 Metabolism;09101 Carbohydrate metabolism;Starch and sucrose metabolism
path:ko00760	23	30	09100 Metabolism;09108 Metabolism of cofactors and vitamins;Nicotinate and nicotinamide metabolism
path:ko00980	23	12	09100 Metabolism;09111 Xenobiotics biodegradation and metabolism;Metabolism of xenobiotics by cytochrome P450
path:ko03410	23	27	09120 Genetic Information Processing;09124 Replication and repair;Base excision repair
path:ko04514	23	18	09130 Environmental Information Processing;09133 Signaling molecules and interaction;Cell adhesion molecules
path:ko04620	23	25	09150 Organismal Systems;09151 Immune system;Toll-like receptor signaling pathway
path:ko04917	23	29	09150 Organismal Systems;09152 Endocrine system;Prolactin signaling pathway
path:ko00030	22	22	09100 Metabolism;09101 Carbohydrate metabolism;Pentose phosphate pathway
path:ko00380	22	21	09100 Metabolism;09105 Amino acid metabolism;Tryptophan metabolism
path:ko00514	22	22	09100 Metabolism;09107 Glycan biosynthesis and metabolism;Other types of O-glycan biosynthesis
path:ko04370	22	23	09130 Environmental Information Processing;09132 Signal transduction;VEGF signaling pathway
path:ko04380	22	24	09150 Organismal Systems;09158 Development and regeneration;Osteoclast differentiation
path:ko04927	22	19	09150 Organismal Systems;09152 Endocrine system;Cortisol synthesis and secretion
path:ko00630	21	21	09100 Metabolism;09101 Carbohydrate metabolism;Glyoxylate and dicarboxylate metabolism
path:ko00640	21	22	09100 Metabolism;09101 Carbohydrate metabolism;Propanoate metabolism
path:ko04064	21	24	09130 Environmental Information Processing;09132 Signal transduction;NF-kappa B signaling pathway
path:ko04115	21	18	09140 Cellular Processes;09143 Cell growth and death;p53 signaling pathway
path:ko04320	21	28	09150 Organismal Systems;09158 Development and regeneration;Dorso-ventral axis formation
path:ko04710	21	23	09150 Organismal Systems;09159 Environmental adaptation;Circadian rhythm
path:ko04730	21	28	09150 Organismal Systems;09156 Nervous system;Long-term depression
path:ko00250	20	27	09100 Metabolism;09105 Amino acid metabolism;Alanine, aspartate and glutamate metabolism
path:ko00330	20	34	09100 Metabolism;09105 Amino acid metabolism;Arginine and proline metabolism
path:ko00600	20	23	09100 Metabolism;09103 Lipid metabolism;Sphingolipid metabolism
path:ko04340	20	23	09130 Environmental Information Processing;09132 Signal transduction;Hedgehog signaling pathway
path:ko04392	20	29	09130 Environmental Information Processing;09132 Signal transduction;Hippo signaling pathway - multiple species
path:ko04923	20	18	09150 Organismal Systems;09152 Endocrine system;Regulation of lipolysis in adipocytes
path:ko04964	20	22	09150 Organismal Systems;09155 Excretory system;Proximal tubule bicarbonate reclamation
path:ko00790	19	17	09100 Metabolism;09108 Metabolism of cofactors and vitamins;Folate biosynthesis
path:ko04624	19	19	09150 Organismal Systems;09151 Immune system;Toll and Imd signaling pathway
path:ko04626	18	24	09150 Organismal Systems;09159 Environmental adaptation;Plant-pathogen interaction
path:ko00710	17	18	09100 Metabolism;09102 Energy metabolism;Carbon fixation in photosynthetic organisms
path:ko00051	16	16	09100 Metabolism;09101 Carbohydrate metabolism;Fructose and mannose metabolism
path:ko00270	16	23	09100 Metabolism;09105 Amino acid metabolism;Cysteine and methionine metabolism
path:ko03060	16	23	09120 Genetic Information Processing;09123 Folding, sorting and degradation;Protein export
path:ko04216	16	20	09140 Cellular Processes;09143 Cell growth and death;Ferroptosis
path:ko04623	16	21	09150 Organismal Systems;09151 Immune system;Cytosolic DNA-sensing pathway
path:ko04960	16	18	09150 Organismal Systems;09155 Excretory system;Aldosterone-regulated sodium reabsorption
path:ko00052	15	15	09100 Metabolism;09101 Carbohydrate metabolism;Galactose metabolism
path:ko00410	15	10	09100 Metabolism;09106 Metabolism of other amino acids;beta-Alanine metabolism
path:ko00534	15	29	09100 Metabolism;09107 Glycan biosynthesis and metabolism;Glycosaminoglycan biosynthesis - heparan sulfate / heparin
path:ko00740	15	14	09100 Metabolism;09108 Metabolism of cofactors and vitamins;Riboflavin metabolism
path:ko00982	15	5	09100 Metabolism;09111 Xenobiotics biodegradation and metabolism;Drug metabolism - cytochrome P450
path:ko03430	15	19	09120 Genetic Information Processing;09124 Replication and repair;Mismatch repair
path:ko04060	15	11	09130 Environmental Information Processing;09133 Signaling molecules and interaction;Cytokine-cytokine receptor interaction
path:ko04742	15	18	09150 Organismal Systems;09157 Sensory system;Taste transduction
path:ko04975	15	17	09150 Organismal Systems;09154 Digestive system;Fat digestion and absorption
path:ko00590	14	14	09100 Metabolism;09103 Lipid metabolism;Arachidonic acid metabolism
path:ko04016	14	17	09130 Environmental Information Processing;09132 Signal transduction;MAPK signaling pathway - plant
path:ko04512	14	18	09130 Environmental Information Processing;09133 Signaling molecules and interaction;ECM-receptor interaction
path:ko04622	14	13	09150 Organismal Systems;09151 Immune system;RIG-I-like receptor signaling pathway
path:ko04657	14	15	09150 Organismal Systems;09151 Immune system;IL-17 signaling pathway
path:ko04979	14	17	09150 Organismal Systems;09154 Digestive system;Cholesterol metabolism
path:ko00220	13	16	09100 Metabolism;09105 Amino acid metabolism;Arginine biosynthesis
path:ko04130	13	12	09120 Genetic Information Processing;09123 Folding, sorting and degradation;SNARE interactions in vesicular transport
path:ko04913	13	14	09150 Organismal Systems;09152 Endocrine system;Ovarian steroidogenesis
path:ko00062	12	15	09100 Metabolism;09103 Lipid metabolism;Fatty acid elongation
path:ko00450	12	20	09100 Metabolism;09106 Metabolism of other amino acids;Selenocompound metabolism
path:ko00511	12	12	09100 Metabolism;09107 Glycan biosynthesis and metabolism;Other glycan degradation
path:ko00650	12	12	09100 Metabolism;09101 Carbohydrate metabolism;Butanoate metabolism
path:ko00770	12	16	09100 Metabolism;09108 Metabolism of cofactors and vitamins;Pantothenate and CoA biosynthesis
path:ko00830	12	13	09100 Metabolism;09108 Metabolism of cofactors and vitamins;Retinol metabolism
path:ko00860	12	11	09100 Metabolism;09108 Metabolism of cofactors and vitamins;Porphyrin and chlorophyll metabolism
path:ko03450	12	12	09120 Genetic Information Processing;09124 Replication and repair;Non-homologous end-joining
path:ko00040	11	12	09100 Metabolism;09101 Carbohydrate metabolism;Pentose and glucuronate interconversions
path:ko00061	11	18	09100 Metabolism;09103 Lipid metabolism;Fatty acid biosynthesis
path:ko00680	11	14	09100 Metabolism;09102 Energy metabolism;Methane metabolism
path:ko00910	11	16	09100 Metabolism;09102 Energy metabolism;Nitrogen metabolism
path:ko04744	11	11	09150 Organismal Systems;09157 Sensory system;Phototransduction
path:ko00260	10	16	09100 Metabolism;09105 Amino acid metabolism;Glycine, serine and threonine metabolism
path:ko00541	9	6	09100 Metabolism;09107 Glycan biosynthesis and metabolism;O-Antigen nucleotide sugar biosynthesis
path:ko00591	9	10	09100 Metabolism;09103 Lipid metabolism;Linoleic acid metabolism
path:ko00592	9	10	09100 Metabolism;09103 Lipid metabolism;alpha-Linolenic acid metabolism
path:ko00920	9	8	09100 Metabolism;09102 Energy metabolism;Sulfur metabolism
path:ko04215	9	8	09140 Cellular Processes;09143 Cell growth and death;Apoptosis - multiple species
path:ko04711	9	10	09150 Organismal Systems;09159 Environmental adaptation;Circadian rhythm - fly
path:ko04977	9	9	09150 Organismal Systems;09154 Digestive system;Vitamin digestion and absorption
path:ko00531	8	8	09100 Metabolism;09107 Glycan biosynthesis and metabolism;Glycosaminoglycan degradation
path:ko00670	8	9	09100 Metabolism;09108 Metabolism of cofactors and vitamins;One carbon pool by folate
path:ko02020	8	10	09130 Environmental Information Processing;09132 Signal transduction;Two-component system
path:ko04614	8	8	09150 Organismal Systems;09152 Endocrine system;Renin-angiotensin system
path:ko00053	7	5	09100 Metabolism;09101 Carbohydrate metabolism;Ascorbate and aldarate metabolism
path:ko00130	7	8	09100 Metabolism;09108 Metabolism of cofactors and vitamins;Ubiquinone and other terpenoid-quinone biosynthesis
path:ko00140	7	8	09100 Metabolism;09103 Lipid metabolism;Steroid hormone biosynthesis
path:ko00350	7	9	09100 Metabolism;09105 Amino acid metabolism;Tyrosine metabolism
path:ko00440	7	4	09100 Metabolism;09106 Metabolism of other amino acids;Phosphonate and phosphinate metabolism
path:ko00512	7	7	09100 Metabolism;09107 Glycan biosynthesis and metabolism;Mucin type O-glycan biosynthesis
path:ko00930	7	10	09100 Metabolism;09111 Xenobiotics biodegradation and metabolism;Caprolactam degradation
path:ko02010	7	9	09130 Environmental Information Processing;09131 Membrane transport;ABC transporters
path:ko04122	7	11	09120 Genetic Information Processing;09123 Folding, sorting and degradation;Sulfur relay system
path:ko04966	7	14	09150 Organismal Systems;09155 Excretory system;Collecting duct acid secretion
path:ko00340	6	5	09100 Metabolism;09105 Amino acid metabolism;Histidine metabolism
path:ko00471	6	11	09100 Metabolism;09106 Metabolism of other amino acids;D-Glutamine and D-glutamate metabolism
path:ko00532	6	7	09100 Metabolism;09107 Glycan biosynthesis and metabolism;Glycosaminoglycan biosynthesis - chondroitin sulfate / dermatan sulfate
path:ko00627	5	4	09100 Metabolism;09111 Xenobiotics biodegradation and metabolism;Aminobenzoate degradation
path:ko00100	4	4	09100 Metabolism;09103 Lipid metabolism;Steroid biosynthesis
path:ko00120	4	5	09100 Metabolism;09103 Lipid metabolism;Primary bile acid biosynthesis
path:ko00360	4	7	09100 Metabolism;09105 Amino acid metabolism;Phenylalanine metabolism
path:ko00521	4	4	09100 Metabolism;09110 Biosynthesis of other secondary metabolites;Streptomycin biosynthesis
path:ko01040	4	4	09100 Metabolism;09103 Lipid metabolism;Biosynthesis of unsaturated fatty acids
path:ko04712	4	4	09150 Organismal Systems;09159 Environmental adaptation;Circadian rhythm - plant
path:ko00072	3	3	09100 Metabolism;09103 Lipid metabolism;Synthesis and degradation of ketone bodies
path:ko00603	3	3	09100 Metabolism;09107 Glycan biosynthesis and metabolism;Glycosphingolipid biosynthesis - globo and isoglobo series
path:ko00604	3	3	09100 Metabolism;09107 Glycan biosynthesis and metabolism;Glycosphingolipid biosynthesis - ganglio series
path:ko00625	3	2	09100 Metabolism;09111 Xenobiotics biodegradation and metabolism;Chloroalkane and chloroalkene degradation
path:ko00730	3	5	09100 Metabolism;09108 Metabolism of cofactors and vitamins;Thiamine metabolism
path:ko00780	3	1	09100 Metabolism;09108 Metabolism of cofactors and vitamins;Biotin metabolism
path:ko00785	3	2	09100 Metabolism;09108 Metabolism of cofactors and vitamins;Lipoic acid metabolism
path:ko00944	3	2	09100 Metabolism;09110 Biosynthesis of other secondary metabolites;Flavone and flavonol biosynthesis
path:ko00950	3	4	09100 Metabolism;09110 Biosynthesis of other secondary metabolites;Isoquinoline alkaloid biosynthesis
path:ko00281	2	2	09100 Metabolism;09109 Metabolism of terpenoids and polyketides;Geraniol degradation
path:ko00290	2	2	09100 Metabolism;09105 Amino acid metabolism;Valine, leucine and isoleucine biosynthesis
path:ko00333	2	1	09100 Metabolism;09110 Biosynthesis of other secondary metabolites;Prodigiosin biosynthesis
path:ko00400	2	3	09100 Metabolism;09105 Amino acid metabolism;Phenylalanine, tyrosine and tryptophan biosynthesis
path:ko00430	2	4	09100 Metabolism;09106 Metabolism of other amino acids;Taurine and hypotaurine metabolism
path:ko00524	2	2	09100 Metabolism;09110 Biosynthesis of other secondary metabolites;Neomycin, kanamycin and gentamicin biosynthesis
path:ko00533	2	4	09100 Metabolism;09107 Glycan biosynthesis and metabolism;Glycosaminoglycan biosynthesis - keratan sulfate
path:ko00601	2	2	09100 Metabolism;09107 Glycan biosynthesis and metabolism;Glycosphingolipid biosynthesis - lacto and neolacto series
path:ko00750	2	1	09100 Metabolism;09108 Metabolism of cofactors and vitamins;Vitamin B6 metabolism
path:ko00903	2	2	09100 Metabolism;09109 Metabolism of terpenoids and polyketides;Limonene and pinene degradation
path:ko00965	2	1	09100 Metabolism;09110 Biosynthesis of other secondary metabolites;Betalain biosynthesis
path:ko00981	2	2	09100 Metabolism;09109 Metabolism of terpenoids and polyketides;Insect hormone biosynthesis
path:ko04610	2	2	09150 Organismal Systems;09151 Immune system;Complement and coagulation cascades
path:ko04640	2	3	09150 Organismal Systems;09151 Immune system;Hematopoietic cell lineage
path:ko00254	1	4	09100 Metabolism;09110 Biosynthesis of other secondary metabolites;Aflatoxin biosynthesis
path:ko00261	1	1	09100 Metabolism;09110 Biosynthesis of other secondary metabolites;Monobactam biosynthesis
path:ko00362	1	1	09100 Metabolism;09111 Xenobiotics biodegradation and metabolism;Benzoate degradation
path:ko00460	1	2	09100 Metabolism;09106 Metabolism of other amino acids;Cyanoamino acid metabolism
path:ko00515	1	2	09100 Metabolism;09107 Glycan biosynthesis and metabolism;Mannose type O-glycan biosynthesis
path:ko00626	1	0	09100 Metabolism;09111 Xenobiotics biodegradation and metabolism;Naphthalene degradation
path:ko00901	1	1	09100 Metabolism;09110 Biosynthesis of other secondary metabolites;Indole alkaloid biosynthesis
path:ko00940	1	1	09100 Metabolism;09110 Biosynthesis of other secondary metabolites;Phenylpropanoid biosynthesis
path:ko00960	1	2	09100 Metabolism;09110 Biosynthesis of other secondary metabolites;Tropane, piperidine and pyridine alkaloid biosynthesis
path:ko00966	1	1	09100 Metabolism;09110 Biosynthesis of other secondary metabolites;Glucosinolate biosynthesis
path:ko01051	1	1	09100 Metabolism;09109 Metabolism of terpenoids and polyketides;Biosynthesis of ansamycins
path:ko03070	1	2	09130 Environmental Information Processing;09131 Membrane transport;Bacterial secretion system
path:ko04075	1	0	09130 Environmental Information Processing;09132 Signal transduction;Plant hormone signal transduction
path:ko04112	1	1	09140 Cellular Processes;09143 Cell growth and death;Cell cycle - Caulobacter

## Sheet: Table S4
Table S4: Cellular localisations of proteins with a signal peptide for Trichinella pseudospiralis.
Protein_ID	Localizations	Signals	Cytoplasm	Nucleus	Extracellular	Cell membrane	Mitochondrion	Plastid	Endoplasmic reticulum	Lysosome/Vacuole	Golgi apparatus	Peroxisome	Hypothetical protein	NR description	NBLvsAll	L1vsAll	AdvsAll	NBL1	NBL2	NBL3	NBL4	L1a	L1b	L1c	Ad1	Ad2	Ad3
TPS_04466_1s	Cytoplasm|Golgi apparatus		0.6979	0.4202	0.0259	0.0979	0.0414	0.0049	0.2885	0.2741	0.6725	0.0402		AP-3 complex subunit delta-1, partial [Trichinella pseudospiralis] >gi|954499542|gb|KRZ28234.1| AP-3 complex subunit delta-1, partial [Trichinella pseudospiralis]	0	0	-1	26.86	34.75	16.82	19.01	42.57	46.42	45.57	3.26	4.57	3.25
TPS_07426_1s	Extracellular	Signal peptide	0.2055	0.0926	0.6288	0.1536	0.2704	0.02	0.3893	0.1569	0.3431	0.0135		ADP-ribose pyrophosphatase, mitochondrial [Trichinella pseudospiralis] >gi|954419206|gb|KRY70827.1| ADP-ribose pyrophosphatase, mitochondrial [Trichinella pseudospiralis] >gi|954494017|gb|KRZ23087.1| ADP-ribose pyrophosphatase, mitochondrial [Trichinella pseudospiralis] >gi|954510808|gb|KRZ39010.1| ADP-ribose pyrophosphatase, mitochondrial [Trichinella pseudospiralis]	0	0	0	651.62	870.22	957.67	841.97	267.39	275.63	272.66	138.9	149.38	106.24
TPS_05435_1s	Extracellular	Signal peptide	0.2521	0.1077	0.8187	0.1861	0.0646	0.0092	0.0383	0.1694	0.119	0.0099		Uncharacterized protein T4A_13878 [Trichinella pseudospiralis]	1	0	-1	23.17	29.84	44.76	54.78	3.16	2.91	2.61	0.12	0.07	0.2
TPS_02345_1s	Extracellular	Signal peptide	0.1517	0.0764	0.799	0.1807	0.033	0.0018	0.2427	0.1632	0.1477	0.0089		Kinesin-like protein KIF14, partial [Trichinella pseudospiralis]	0	1	-1	2.29	2.12	1.63	1.14	16.98	19.21	17.44	0.06	0.1	0.09
TPS_02174_1s	Cytoplasm		0.7353	0.1842	0.1868	0.3216	0.3811	0.0027	0.1674	0.134	0.1945	0.0809		Glutaredoxin-2, mitochondrial [Trichinella zimbabwensis]	0	0	0	7.44	19.91	14.32	10.89	15.13	12.83	9.79	12.2	11.15	9.68
TPS_05299_1s	Cell membrane|Lysosome/Vacuole	Transmembrane domain	0.195	0.0349	0.0101	0.6784	0.1146	0.0076	0.3904	0.7075	0.4935	0.0022		Sodium-dependent phosphate transport protein 2A, partial [Trichinella pseudospiralis]	0	0	0	16.33	1.58	4.38	6.17	1.97	2.68	1.9	1.26	1.12	1.63
TPS_10022_1s	Extracellular|Endoplasmic reticulum	Signal peptide	0.1904	0.113	0.658	0.1438	0.463	0.0276	0.6609	0.1278	0.4227	0.0052		Warthog protein 6 [Trichinella pseudospiralis]	1	-1	0	4202.11	830.82	1374.34	4174.55	13.78	14.4	16.19	12.65	13.72	14.53
TPS_07006_1s	Extracellular	Signal peptide	0.1092	0.0217	0.9487	0.1046	0.0458	0.0031	0.2128	0.3553	0.195	0.0022	yes	hypothetical protein T4E_8523, partial [Trichinella pseudospiralis] >gi|954424726|gb|KRY75991.1| hypothetical protein T4A_5928, partial [Trichinella pseudospiralis] >gi|954434802|gb|KRY83646.1| hypothetical protein T4D_558, partial [Trichinella pseudospiralis] >gi|954496696|gb|KRZ25541.1| hypothetical protein T4B_5050, partial [Trichinella pseudospiralis] >gi|954512544|gb|KRZ40653.1| hypothetical…	0	0	0	7.32	8.64	6.34	13.17	3.73	2.7	3.39	5.41	1.36	9.01
TPS_02113_1s	Extracellular	Signal peptide	0.1515	0.1419	0.7913	0.0321	0.1352	0.0005	0.2749	0.3045	0.1048	0.0015	yes	hypothetical protein T4A_10902, partial [Trichinella pseudospiralis] >gi|954504548|gb|KRZ33045.1| hypothetical protein T4C_4514, partial [Trichinella pseudospiralis]	-1	1	1	25.93	27.88	3.71	0	6295.51	6689.42	6113.72	1535.61	907.46	894.12
TPS_09214_1s	Extracellular	Signal peptide	0.2067	0.1382	0.8914	0.0913	0.0523	0.0022	0.0599	0.165	0.0724	0.0014	yes	hypothetical protein T4B_3451 [Trichinella pseudospiralis]	-1	1	0	20.73	70.79	36.92	18.5	1266.89	1315.64	1275.48	243.23	238.8	130.09
TPS_01392_1s	Nucleus		0.2862	0.6141	0.5481	0.0365	0.3983	0.0684	0.31	0.0394	0.1856	0.0025		Uncharacterized protein T4A_10688 [Trichinella pseudospiralis] >gi|954503129|gb|KRZ31672.1| Uncharacterized protein T4B_4402 [Trichinella pseudospiralis] >gi|954509944|gb|KRZ38199.1| Uncharacterized protein T4C_4666 [Trichinella pseudospiralis]	0	0	0	14.7	15.82	20.64	24.44	27.33	24.69	24.2	5.29	8.42	2.74
TPS_06167_1s	Extracellular	Signal peptide	0.1248	0.0463	0.9461	0.1257	0.0396	0.0018	0.0948	0.1925	0.1491	0.0011		GLIPR1-like protein 1 [Trichinella pseudospiralis]	1	-1	-1	25588.8	31572	47397.2	43206.4	0.35	1.53	1.54	0.31	0.23	0.51
TPS_00313_1s	Cell membrane	Signal peptide|Transmembrane domain	0.2209	0.0521	0.068	0.5831	0.0355	0.0088	0.2738	0.1782	0.2712	0.0067		Acetylcholine receptor subunit alpha-type deg-3 [Trichinella pseudospiralis] >gi|954510955|gb|KRZ39151.1| Acetylcholine receptor subunit alpha-type deg-3 [Trichinella pseudospiralis]	0	0	0	13.3	16.19	12.04	9.3	17.76	17.77	20.14	4.34	3.13	4.76
TPS_06756_1s	Cell membrane	Signal peptide|Transmembrane domain	0.2672	0.1509	0.1797	0.8337	0.0336	0.017	0.2325	0.358	0.3109	0.0518		Protogenin, partial [Trichinella pseudospiralis]	0	0	0	28.74	6.35	7.93	14.79	51.95	49.43	54.09	1.06	2.03	1.96
TPS_01579_1s	Extracellular	Signal peptide	0.2074	0.0838	0.8726	0.1734	0.0701	0.0059	0.1218	0.1071	0.1006	0.0008		serine protease SP-1 [Trichinella pseudospiralis]	-1	1	0	0.1	0	0.36	0.09	1763.73	1850.57	1879.1	1.35	1.45	2.31
TPS_00817_1s	Endoplasmic reticulum	Signal peptide	0.4224	0.1335	0.4406	0.126	0.4657	0.0222	0.5896	0.2166	0.1666	0.0385	yes	hypothetical protein T4C_4165 [Trichinella pseudospiralis]	0	0	0	0	0	0	0	0	2.22	1.4	6	0	4.5
TPS_05709_1s	Extracellular	Signal peptide	0.1097	0.0618	0.9602	0.2099	0.1147	0.0043	0.2644	0.1164	0.2584	0.0024	yes	hypothetical protein T4A_6296 [Trichinella pseudospiralis] >gi|954442489|gb|KRY90665.1| hypothetical protein T4D_2170 [Trichinella pseudospiralis] >gi|954499657|gb|KRZ28343.1| hypothetical protein T4B_15430 [Trichinella pseudospiralis] >gi|954510635|gb|KRZ38847.1| hypothetical protein T4C_8555 [Trichinella pseudospiralis]	0	0	1	5.88	0.92	0	0.63	2.05	2.45	3.71	98.29	150.31	87.62
TPS_01097_1s	Endoplasmic reticulum	Signal peptide	0.1939	0.1024	0.4102	0.4177	0.1136	0.0071	0.5889	0.3518	0.3782	0.0141		hypothetical protein T4A_7744, partial [Trichinella pseudospiralis]	0	0	0	94.81	26.22	38.63	90.35	75.02	70.47	73.54	18.55	19.49	24.12
TPS_01977_2s	Cytoplasm|Nucleus		0.65	0.5084	0.1271	0.033	0.5504	0.0416	0.3445	0.0287	0.1799	0.0297		Ribosome biogenesis protein TSR3 -like protein [Trichinella pseudospiralis]	0	0	0	21.95	40.53	10.78	29.48	30.92	37.23	14.21	8.89	6.23	3.67
TPS_05267_1s	Endoplasmic reticulum	Signal peptide|Transmembrane domain	0.185	0.2135	0.059	0.246	0.1066	0.0228	0.7147	0.1608	0.2945	0.0776		Serine/threonine-protein kinase/endoribonuclease ire-1, partial [Trichinella pseudospiralis] >gi|954413406|gb|KRY65648.1| Serine/threonine-protein kinase/endoribonuclease ire-1, partial [Trichinella pseudospiralis] >gi|954489933|gb|KRZ19525.1| Serine/threonine-protein kinase/endoribonuclease ire-1, partial [Trichinella pseudospiralis] >gi|954509990|gb|KRZ38240.1| Serine/threonine-protein kinase/e…	0	0	0	50.63	42.68	56.02	65.38	59.98	58.63	59.07	48.4	50.32	15.46
TPS_00401_1s	Nucleus	Nuclear localization signal	0.2311	0.5448	0.0272	0.1592	0.0348	0.014	0.2155	0.2165	0.1389	0.0077		Glutamate receptor ionotropic, kainate 3, partial [Trichinella pseudospiralis]	0	0	0	15.86	21.7	13.52	19.09	11.55	10.04	9.76	4.89	4.49	5.16
TPS_03657_1s	Cell membrane	Signal peptide|Transmembrane domain	0.2118	0.1081	0.2964	0.8304	0.0248	0.0089	0.3439	0.4578	0.5465	0.0376	yes	hypothetical protein T4A_7144, partial [Trichinella pseudospiralis] >gi|954505710|gb|KRZ34179.1| hypothetical protein T4C_7332, partial [Trichinella pseudospiralis]	0	0	0	0.91	1.89	0.71	0.38	29.34	28.23	30.23	11.88	10.48	37.19
TPS_01881_1s	Extracellular	Signal peptide	0.1979	0.1091	0.8846	0.148	0.0617	0.0095	0.257	0.1988	0.1884	0.0008		Deoxyribonuclease-2-alpha [Trichinella pseudospiralis]	-1	1	0	0	0	0	0	261.08	270.99	275.46	0.18	0	0.29
TPS_00380_1s	Extracellular	Signal peptide	0.2102	0.0671	0.8992	0.2043	0.0887	0.0091	0.127	0.1953	0.2303	0.0066		Uncharacterized protein T4A_582 [Trichinella pseudospiralis] >gi|954499414|gb|KRZ28112.1| Uncharacterized protein T4B_4847 [Trichinella pseudospiralis] >gi|954510869|gb|KRZ39065.1| Uncharacterized protein T4C_6784 [Trichinella pseudospiralis]	0	0	0	191.77	158.79	120.74	169.99	253.66	229.95	251.51	239.84	219.72	638.8
TPS_05939_1s	Extracellular	Signal peptide	0.1173	0.0404	0.9032	0.0562	0.1459	0.0144	0.117	0.1093	0.2165	0.0082						0	0	0	0	0	0	0	0	0	0
TPS_04905_1s	Extracellular	Signal peptide	0.1462	0.0927	0.5262	0.3397	0.1743	0.0181	0.3115	0.2772	0.3207	0.0323		hypothetical protein T10_8739, partial [Trichinella papuae]	0	0	0	5.96	5.15	2.94	3.85	8.34	12.25	11.08	0.47	0.53	0.44
TPS_05285_1s	Extracellular	Signal peptide	0.1986	0.0762	0.8937	0.1928	0.1251	0.0062	0.2572	0.0802	0.2599	0.0107	yes	hypothetical protein T4E_9661 [Trichinella pseudospiralis] >gi|954424334|gb|KRY75616.1| hypothetical protein T4A_7389 [Trichinella pseudospiralis] >gi|954500850|gb|KRZ29478.1| hypothetical protein T4B_12789 [Trichinella pseudospiralis] >gi|954515646|gb|KRZ43611.1| hypothetical protein T4C_10756 [Trichinella pseudospiralis]	-1	0	1	71.41	15.84	5.63	9.38	74.84	88.7	91.23	916.84	975.89	520.9
TPS_07551_2s	Extracellular	Signal peptide	0.3712	0.1505	0.805	0.2552	0.0692	0.0136	0.0667	0.0496	0.1517	0.0541		Cell surface glycoprotein 1 [Trichinella pseudospiralis]	0	0	0	2.02	9.31	0.05	0.54	33.83	32.1	35.49	0.91	0.91	4.29
TPS_02197_1s	Extracellular	Signal peptide	0.1804	0.0468	0.9407	0.1358	0.0399	0.0026	0.1278	0.1347	0.0664	0.0041		putative chitinase 3 [Trichinella pseudospiralis]	0	-1	0	1.74	0.53	0.23	0.61	0.11	0	0	1.2	1.19	0.56
TPS_05348_1s	Extracellular	Signal peptide	0.0491	0.0256	0.9556	0.0914	0.0368	0.0069	0.055	0.1187	0.0874	0.0021		Uncharacterized protein T4B_6431 [Trichinella pseudospiralis] >gi|954505194|gb|KRZ33675.1| Uncharacterized protein T4C_8837 [Trichinella pseudospiralis]	0	0	0	153.58	31.55	114.06	136.41	26.69	33.44	33.11	10.19	16.44	19.2
TPS_04420_1s	Extracellular	Signal peptide	0.1675	0.127	0.9579	0.0914	0.1246	0.0037	0.1053	0.0824	0.1419	0.0001	yes	hypothetical protein T4A_433 [Trichinella pseudospiralis] >gi|954492264|gb|KRZ21543.1| hypothetical protein T4C_9164 [Trichinella pseudospiralis] >gi|954503819|gb|KRZ32338.1| hypothetical protein T4B_998 [Trichinella pseudospiralis]	-1	0	1	107.22	446.96	300.51	9.87	11170.1	10916.4	11078.8	59215.3	60024.6	49848.2
TPS_03095_1s	Lysosome/Vacuole	Signal peptide	0.1462	0.0711	0.3012	0.3712	0.0704	0.0031	0.2689	0.481	0.3815	0.0084		Cystinosin -like protein [Trichinella pseudospiralis]	0	0	1	32.46	19.09	19.3	31.59	43.92	40.65	39.91	196.22	256.15	146.67
TPS_05429_1s	Extracellular	Signal peptide	0.1683	0.1219	0.9165	0.1484	0.0399	0.0094	0.1094	0.1757	0.1588	0.0128		Uncharacterized protein T10_13082 [Trichinella papuae]	1	0	-1	79.51	134.06	160.24	157.24	4.63	4.84	5.21	0.24	0.6	0.39
TPS_07449_2s	Extracellular	Signal peptide	0.2065	0.0527	0.9699	0.1142	0.1254	0.0073	0.0541	0.1913	0.1139	0.0044		Tenascin-X, partial [Trichinella pseudospiralis]	0	0	0	41.18	16.84	14.16	15.77	42.39	43.89	38.63	4.02	3.95	1.43
TPS_03706_1s	Extracellular	Signal peptide	0.1146	0.051	0.9161	0.0636	0.0439	0.011	0.1371	0.1573	0.1385	0.0041		UDP-glucuronic acid decarboxylase 1 [Trichinella pseudospiralis]	-1	0	0	0	0	0	0	1.74	1.28	2.48	0.7	1.76	0.7
TPS_02906_1s	Extracellular	Signal peptide	0.1198	0.0246	0.9611	0.0622	0.0565	0.0102	0.0818	0.1025	0.1277	0.0011	yes	hypothetical protein T4B_12787 [Trichinella pseudospiralis]	1	0	0	507.92	438.09	684.97	494.22	99.97	68.29	97.12	52.95	26.03	60.29
TPS_08446_1s	Cytoplasm		0.592	0.4185	0.2977	0.059	0.2869	0.0375	0.2501	0.0441	0.127	0.0314		Oocyte-specific histone RNA stem-loop-binding protein 2, partial [Trichinella pseudospiralis]	0	0	1	30.42	33.21	33.71	23.8	40.99	50.08	44.44	134.17	161.24	72.63
TPS_06038_1s	Cell membrane	Signal peptide|Transmembrane domain	0.2362	0.0963	0.2084	0.8864	0.021	0.0021	0.1361	0.5548	0.2551	0.0355		Neuropilin-2 [Trichinella pseudospiralis] >gi|954493985|gb|KRZ23059.1| Neuropilin-2 [Trichinella pseudospiralis]	1	0	0	29.12	14.48	19.74	19.76	3.61	3.68	3.98	1.35	0.82	1
TPS_07916_1s	Extracellular	Signal peptide	0.1172	0.0552	0.974	0.0744	0.0514	0.0022	0.0517	0.0791	0.0751	0.0004		hypothetical protein T4D_14420 [Trichinella pseudospiralis]	0	0	0	266.07	382.93	218.51	255.18	178.82	149.59	154.78	68.41	100.32	170.18
TPS_05175_1s	Extracellular	Signal peptide	0.1625	0.0392	0.9123	0.2259	0.0568	0.0039	0.223	0.4049	0.1563	0.0093		putative glucosylceramidase 3 [Trichinella pseudospiralis]	-1	1	0	3.17	1.27	1.98	1.59	58.64	60.46	55.37	4.06	6.55	4.33
TPS_03881_1s	Extracellular	Signal peptide	0.1975	0.1141	0.8306	0.1988	0.0535	0.0101	0.2321	0.1089	0.1911	0.0085		Collagen alpha-1(XVIII) chain [Trichinella zimbabwensis]	0	0	0	15.88	21.07	7.78	15.88	2.13	0.86	1	2.5	1.42	3.04
TPS_02722_2s	Extracellular	Signal peptide	0.1272	0.0841	0.8822	0.1325	0.0839	0.0007	0.1803	0.287	0.0914	0.0005	yes	hypothetical protein T4A_9966 [Trichinella pseudospiralis] >gi|954508442|gb|KRZ36785.1| hypothetical protein T4C_247 [Trichinella pseudospiralis]	-1	1	0	1.18	0	0	0.13	2157.51	2145.83	2096.27	0.4	0.36	2.04
TPS_06302_1s	Cell membrane	Signal peptide|Transmembrane domain	0.2665	0.1802	0.1457	0.6758	0.0166	0.0127	0.3388	0.5442	0.428	0.1068		Epsilon-sarcoglycan [Trichinella pseudospiralis] >gi|954515479|gb|KRZ43457.1| Epsilon-sarcoglycan [Trichinella pseudospiralis]	0	0	0	23.21	30.66	31.05	24.24	20.18	17.92	17.73	13.64	10.5	14.79
TPS_04907_2s	Endoplasmic reticulum	Signal peptide|Transmembrane domain	0.2589	0.0643	0.1319	0.3424	0.0638	0.0198	0.4529	0.2842	0.3531	0.0411		ADAM 17-like protease [Trichinella pseudospiralis] >gi|954508881|gb|KRZ37197.1| ADAM 17-like protease [Trichinella pseudospiralis]	0	0	0	2.84	5.19	0.9	5.61	15.21	16.02	14.4	0.66	0.67	0.24
TPS_09919_1s	Extracellular	Signal peptide	0.2038	0.0506	0.9428	0.0902	0.0635	0.003	0.2592	0.1335	0.1503	0.0008	yes	hypothetical protein T4E_1920 [Trichinella pseudospiralis] >gi|954425067|gb|KRY76305.1| hypothetical protein T4A_6867 [Trichinella pseudospiralis] >gi|954503683|gb|KRZ32206.1| hypothetical protein T4B_2599 [Trichinella pseudospiralis] >gi|954510758|gb|KRZ38964.1| hypothetical protein T4C_12478 [Trichinella pseudospiralis]	-1	0	1	2.5	2.44	0.65	0	179.91	182.37	185.46	134.52	242.31	165.42
TPS_02868_1s	Extracellular	Signal peptide	0.1652	0.0412	0.9419	0.2508	0.0405	0.0037	0.1929	0.1684	0.2896	0.003		Lysine-specific demethylase 6A [Trichinella pseudospiralis]	0	0	0	44.65	81	51.4	49.53	27.61	26.68	28.72	9.59	10.58	11.33
TPS_07303_1s	Cell membrane|Lysosome/Vacuole	Signal peptide|Transmembrane domain	0.1673	0.0595	0.174	0.8303	0.0167	0.0081	0.2291	0.6248	0.4641	0.0332		Neuroligin-1 [Trichinella pseudospiralis]	0	0	-1	45.92	54.01	61.86	50.67	52.85	50.73	51.15	7.42	7.71	3.09
TPS_09638_1s	Extracellular	Signal peptide	0.1163	0.0563	0.8794	0.1007	0.0482	0.0028	0.1451	0.3429	0.1205	0.001		hypothetical protein T4A_7975 [Trichinella pseudospiralis] >gi|954502642|gb|KRZ31201.1| hypothetical protein T4B_11350 [Trichinella pseudospiralis] >gi|954508638|gb|KRZ36967.1| hypothetical protein T4C_4356 [Trichinella pseudospiralis]	-1	1	1	0.58	0	0.13	0.11	175.13	192.61	197.45	60.94	46.32	22.27
TPS_04859_2s	Extracellular	Signal peptide	0.2581	0.0339	0.8978	0.1452	0.0506	0.0008	0.193	0.4633	0.2958	0.0003		hypothetical protein T4A_315, partial [Trichinella pseudospiralis]	0	0	0	0	0	0	0	0	3.46	0	0	2.89	0
TPS_02884_2s	Cell membrane		0.0853	0.0206	0.3159	0.8076	0.1029	0.005	0.2486	0.1987	0.1379	0.0257	yes	hypothetical protein T4A_10440 [Trichinella pseudospiralis] >gi|954434621|gb|KRY83485.1| hypothetical protein T4D_7768 [Trichinella pseudospiralis] >gi|954491938|gb|KRZ21261.1| hypothetical protein T4B_10350 [Trichinella pseudospiralis] >gi|954513854|gb|KRZ41904.1| hypothetical protein T4C_11363 [Trichinella pseudospiralis]	0	0	0	8.72	6.69	5.35	8.42	11.37	12.13	11.64	0.74	0.93	0.82
TPS_01193_2s	Extracellular	Signal peptide	0.1201	0.0537	0.9304	0.0845	0.0654	0.0049	0.1507	0.1157	0.1	0.0152		Tau-tubulin kinase 1 [Trichinella pseudospiralis]	0	0	0	6.96	0	0	0	15.48	9.88	21.08	9.7	19.12	16.74
TPS_07471_1s	Extracellular	Signal peptide	0.1735	0.0731	0.908	0.2649	0.0594	0.0072	0.1115	0.2027	0.213	0.0064	yes	hypothetical protein T4A_7058 [Trichinella pseudospiralis] >gi|954435307|gb|KRY84091.1| hypothetical protein T4D_16652 [Trichinella pseudospiralis] >gi|954510843|gb|KRZ39045.1| hypothetical protein T4C_2928 [Trichinella pseudospiralis]	0	0	0	10.86	8.17	3.24	5.48	16.88	14.03	14.71	20.19	12.62	24.17
TPS_06193_1s	Cell membrane	Signal peptide|Transmembrane domain	0.221	0.0896	0.1223	0.8121	0.0191	0.0048	0.2598	0.5251	0.3459	0.0216		Integrin alpha-8 [Trichinella pseudospiralis] >gi|954517046|gb|KRZ44953.1| Integrin alpha-8 [Trichinella pseudospiralis]	0	0	0	47.07	34.58	21.36	22.97	55.64	54.76	56.03	7.04	8.14	6.48
TPS_00299_1s	Extracellular	Signal peptide	0.1948	0.0501	0.9258	0.2196	0.043	0.0042	0.2676	0.2257	0.3094	0.0011	yes	hypothetical protein T4E_6864 [Trichinella pseudospiralis] >gi|954427897|gb|KRY78972.1| hypothetical protein T4A_13708 [Trichinella pseudospiralis] >gi|954443250|gb|KRY91386.1| hypothetical protein T4D_1162 [Trichinella pseudospiralis] >gi|954505219|gb|KRZ33698.1| hypothetical protein T4B_6304 [Trichinella pseudospiralis] >gi|954517803|gb|KRZ45678.1| hypothetical protein T4C_11807 [Trichinella ps…	0	0	0	5.86	11.82	1.47	1.61	1.57	1.1	1.01	0.08	0.44	0.14
TPS_03354_1s	Cell membrane	Signal peptide|Transmembrane domain	0.2549	0.1769	0.1951	0.7473	0.0485	0.0161	0.2278	0.4767	0.3571	0.0392		hypothetical protein T4E_10282 [Trichinella pseudospiralis]	0	0	0	108.33	100.05	109.11	170.29	144.43	138.54	140.98	69.99	78.44	51.53
TPS_08604_1s	Cell membrane	Signal peptide|Transmembrane domain	0.2043	0.1364	0.1257	0.7984	0.0584	0.0144	0.2428	0.5362	0.3752	0.1025		Tyrosine-protein kinase RYK, partial [Trichinella pseudospiralis] >gi|954423993|gb|KRY75303.1| Tyrosine-protein kinase RYK, partial [Trichinella pseudospiralis] >gi|954504027|gb|KRZ32538.1| Tyrosine-protein kinase RYK, partial [Trichinella pseudospiralis] >gi|954512680|gb|KRZ40782.1| Tyrosine-protein kinase RYK, partial [Trichinella pseudospiralis]	0	0	0	60.47	61.42	56	74.21	121.51	132.99	124.62	69.86	85.08	22.91
TPS_00445_1s	Cytoplasm		0.527	0.3918	0.444	0.0769	0.3376	0.0034	0.4274	0.0825	0.1266	0.0241	yes	hypothetical protein T4E_3633 [Trichinella pseudospiralis]	0	0	1	0	0	0	1.39	0	0	0	17.94	12.55	8.25
TPS_01021_1s	Extracellular	Signal peptide	0.2012	0.0322	0.8543	0.2253	0.0828	0.0021	0.1728	0.3681	0.3058	0.0008		Fatty acid-binding -like protein 6 [Trichinella pseudospiralis] >gi|954509065|gb|KRZ37373.1| Fatty acid-binding -like protein 6 [Trichinella pseudospiralis]	0	0	0	44.66	27.67	18.53	27.25	10.3	10.05	12.17	11.31	14.65	5.78
TPS_01420_1s	Extracellular	Signal peptide	0.1619	0.1029	0.7538	0.1706	0.3419	0.0034	0.4615	0.1027	0.1508	0.0151						0	0	0	0	0	0	0	0	0	0
TPS_02064_1s	Extracellular	Signal peptide	0.1966	0.0813	0.8819	0.0936	0.071	0.0012	0.245	0.1603	0.1223	0.0055		Elongation factor Ts, mitochondrial [Trichinella pseudospiralis]	-1	0	1	7.13	4.49	2.69	2.16	71.7	74.34	75.87	104.86	109.76	70.08
TPS_05695_1s	Endoplasmic reticulum	Signal peptide	0.2293	0.0894	0.3846	0.188	0.1483	0.0052	0.9208	0.2173	0.2143	0.1433		Peptidyl-prolyl cis-trans isomerase FKBP2 [Trichinella pseudospiralis] >gi|954421938|gb|KRY73379.1| Peptidyl-prolyl cis-trans isomerase FKBP2 [Trichinella pseudospiralis]	0	0	0	186.8	219.36	167.71	180.44	293.18	295.39	316.12	202.04	192.35	143.44
TPS_02433_1s	Extracellular	Signal peptide	0.1991	0.0863	0.8867	0.2457	0.1179	0.0131	0.1254	0.2805	0.2245	0.0089		Bactericidal permeability-increasing protein [Trichinella pseudospiralis]	0	0	0	0.28	0	0.22	0.17	0.59	0.37	0.35	0.45	0.18	0.83
TPS_07586_1s	Cell membrane	Signal peptide|Transmembrane domain	0.2415	0.1636	0.1764	0.8307	0.0201	0.0102	0.1163	0.4542	0.3462	0.0853		Protocadherin Fat 4 [Trichinella pseudospiralis]	0	0	0	7.89	10.14	3.64	4.32	14.87	15.95	15.33	0.92	1.08	1.78
TPS_04303_1s	Extracellular	Signal peptide	0.2672	0.0649	0.8524	0.1874	0.1304	0.0042	0.2997	0.2135	0.2645	0.0047	yes	hypothetical protein T4E_2819 [Trichinella pseudospiralis]	0	0	0	2.97	5.32	3.14	0.61	7.81	7.24	6.39	12.63	17.32	7.05
TPS_09543_1s	Extracellular	Signal peptide	0.1784	0.0452	0.7594	0.2849	0.0954	0.0009	0.2161	0.1306	0.3347	0.0014		hypothetical protein T4A_8018 [Trichinella pseudospiralis] >gi|954483625|gb|KRZ13376.1| hypothetical protein T4B_7714 [Trichinella pseudospiralis] >gi|954514935|gb|KRZ42931.1| hypothetical protein T4C_10536 [Trichinella pseudospiralis]	0	0	0	5.29	0	1.79	2.1	34.17	30.02	30.08	2.95	1.42	17.1
TPS_02688_1s	Lysosome/Vacuole|Golgi apparatus	Signal peptide	0.166	0.0409	0.4904	0.3995	0.0934	0.0025	0.4705	0.7115	0.6874	0.007		Heat shock protein 75 kDa, mitochondrial, partial [Trichinella britovi]	0	0	0	118.76	86.63	77.33	118.92	136.58	145.55	149.78	108.88	81.74	107.87
TPS_03457_1s	Extracellular	Signal peptide	0.1061	0.0471	0.6941	0.37	0.139	0.0087	0.2221	0.1767	0.2393	0.0655		hypothetical protein T4B_13650 [Trichinella pseudospiralis]	0	0	0	39.25	31.1	36.81	39.33	26.27	20.24	25.99	7.34	6.21	14.08
TPS_02336_1s	Extracellular	Signal peptide	0.1906	0.1192	0.8669	0.0377	0.0692	0.0022	0.0745	0.18	0.075	0.0003	yes	hypothetical protein T4B_12060 [Trichinella pseudospiralis] >gi|954512178|gb|KRZ40307.1| hypothetical protein T4C_13265 [Trichinella pseudospiralis]	-1	0	1	4.94	4.24	4.96	1.88	427.69	470.83	466.52	815.99	518.69	367.02
TPS_09256_2s	Extracellular	Signal peptide	0.2071	0.0663	0.8607	0.1956	0.0668	0.0052	0.1853	0.0912	0.1891	0.0141		Chymotrypsin-like elastase family member 2A [Trichinella pseudospiralis]	0	0	0	0.2	0	0	1.51	0.18	0.42	0.52	0.29	0.12	0.14
TPS_03105_1s	Extracellular	Signal peptide	0.217	0.0684	0.905	0.1576	0.0842	0.0034	0.0874	0.0948	0.1402	0.0029		SET domain and MYND-type zinc finger protein 6, partial [Trichinella nativa]	0	-1	1	153.72	74.69	68.18	131.41	50.49	48.09	49.2	452.53	341.97	531.19
TPS_00499_1s	Mitochondrion	Mitochondrial transit peptide|Peroxisomal targeting signal	0.3502	0.0868	0.1917	0.1988	0.7186	0.0491	0.2529	0.1994	0.2955	0.2561		Glutathione peroxidase [Trichinella pseudospiralis] >gi|954505800|gb|KRZ34267.1| Glutathione peroxidase [Trichinella pseudospiralis]	0	0	0	228.94	173.11	254.54	304.4	225.05	228.69	235.45	100.48	84.42	160.59
TPS_08320_1s	Cell membrane	Signal peptide|Transmembrane domain	0.1619	0.0456	0.052	0.7146	0.0474	0.0059	0.2792	0.3256	0.3602	0.0269		Acetylcholine receptor subunit alpha-type deg-3 [Trichinella pseudospiralis] >gi|954422435|gb|KRY73835.1| Acetylcholine receptor subunit alpha-type deg-3 [Trichinella pseudospiralis] >gi|954422436|gb|KRY73836.1| Acetylcholine receptor subunit alpha-type deg-3 [Trichinella pseudospiralis]	0	0	0	20.33	11.3	12.53	8.23	6.49	6.53	6.07	0.5	0.92	0.58
TPS_02215_1s	Cell membrane	Signal peptide|Transmembrane domain	0.3717	0.1124	0.2007	0.8784	0.0164	0.0042	0.1673	0.3403	0.1952	0.0101		Transmembrane matrix receptor MUP-4 [Trichinella pseudospiralis] >gi|954504192|gb|KRZ32699.1| Transmembrane matrix receptor MUP-4 [Trichinella pseudospiralis] >gi|954515926|gb|KRZ43884.1| Transmembrane matrix receptor MUP-4 [Trichinella pseudospiralis]	0	0	0	96.48	19.94	17.86	51.28	58.15	57.92	59.25	3.24	3.46	8.9
TPS_02198_1s	Extracellular	Signal peptide	0.2095	0.04	0.937	0.1443	0.0536	0.0052	0.1154	0.1337	0.2131	0.0201		putative chitinase 3 [Trichinella pseudospiralis]	1	0	-1	88.78	127.1	116.73	163.91	1.49	1.89	1.39	0.28	0.21	0.18
TPS_02131_1s	Extracellular	Signal peptide	0.0785	0.0643	0.9591	0.0308	0.0906	0.0004	0.0562	0.0979	0.0621	0.0003	yes	hypothetical protein T4A_12513 [Trichinella pseudospiralis] >gi|954501994|gb|KRZ30576.1| hypothetical protein T4B_10124 [Trichinella pseudospiralis]	-1	0	1	23.29	11.54	58.82	2.61	887.68	857.07	838.8	6802.77	6079.05	6856.17
TPS_08412_1s	Extracellular	Signal peptide	0.2034	0.0703	0.9507	0.1662	0.1865	0.0017	0.1636	0.207	0.147	0.0029	yes	hypothetical protein T4C_10085 [Trichinella pseudospiralis]	-1	1	0	0	0	0	0	21.31	16.93	25.08	2.6	5.45	2.78
TPS_09795_1s	Extracellular	Signal peptide	0.1628	0.0652	0.9275	0.1733	0.0504	0.0028	0.1784	0.1819	0.1773	0.0019		hypothetical protein T4D_5451 [Trichinella pseudospiralis]	1	-1	-1	891.74	943.2	1383.06	1824.32	0.11	0.17	0.23	0.15	0.07	0.02
TPS_04394_1s	Extracellular	Signal peptide	0.128	0.0345	0.9403	0.1398	0.0672	0.0037	0.1019	0.1374	0.1575	0.005	yes	hypothetical protein T4E_9998 [Trichinella pseudospiralis]	-1	1	0	0.18	0	1.45	0.39	158.84	158.98	153.14	3.02	2.07	4.5
TPS_02347_1s	Extracellular	Signal peptide	0.2279	0.1318	0.8871	0.0379	0.0526	0.0016	0.1099	0.2253	0.1181	0.0006	yes	hypothetical protein T4B_6610, partial [Trichinella pseudospiralis] >gi|954516595|gb|KRZ44529.1| hypothetical protein T4C_12930, partial [Trichinella pseudospiralis]	0	0	1	5.76	12.17	3.49	1.64	5	5.09	7.22	2240.53	2086.1	1200.4
TPS_10036_1s	Extracellular	Signal peptide	0.2069	0.0862	0.8422	0.3932	0.0551	0.0116	0.1208	0.098	0.1909	0.0096		Leucine-rich repeat-containing protein let-4 [Trichinella pseudospiralis] >gi|954425001|gb|KRY76251.1| Leucine-rich repeat-containing protein let-4 [Trichinella pseudospiralis] >gi|954500497|gb|KRZ29140.1| Leucine-rich repeat-containing protein let-4 [Trichinella pseudospiralis] >gi|954512391|gb|KRZ40507.1| Leucine-rich repeat-containing protein let-4 [Trichinella pseudospiralis]	0	0	0	9.12	9.98	5.11	6.05	9.1	8.49	8.57	0.8	0.69	7.06
TPS_09246_1s	Cell membrane	Signal peptide|Transmembrane domain	0.2032	0.1207	0.0839	0.6737	0.0688	0.0106	0.4625	0.5684	0.3641	0.0405		Bone morphogenetic protein receptor type-2 [Trichinella pseudospiralis] >gi|954418530|gb|KRY70201.1| Bone morphogenetic protein receptor type-2 [Trichinella pseudospiralis]	0	0	0	20.05	0	5.86	19.14	28.64	34.91	28.48	0.49	0	0
TPS_01832_1s	Extracellular	Signal peptide	0.1667	0.0784	0.8932	0.1538	0.0741	0.0064	0.1452	0.1168	0.1174	0.0007	yes	hypothetical protein T4E_5780 [Trichinella pseudospiralis] >gi|954428666|gb|KRY79710.1| hypothetical protein T4A_9511 [Trichinella pseudospiralis] >gi|954436783|gb|KRY85399.1| hypothetical protein T4D_3104 [Trichinella pseudospiralis]	-1	1	1	4.9	9.08	14.26	2.51	2568.47	2652.53	2740.57	2374.42	2154.83	1590.77
TPS_02944_1s	Extracellular	Signal peptide	0.2986	0.1847	0.8809	0.1064	0.0846	0.0029	0.131	0.0773	0.0652	0.0011	yes	hypothetical protein T4A_11607 [Trichinella pseudospiralis] >gi|954496624|gb|KRZ25473.1| hypothetical protein T4B_11169 [Trichinella pseudospiralis] >gi|954502074|gb|KRZ30654.1| hypothetical protein T4C_9070 [Trichinella pseudospiralis]	-1	1	0	10.23	1.59	3.89	5.32	918.03	1087.56	1086.44	100.93	89.76	59.43
TPS_05909_2s	Cell membrane	Transmembrane domain	0.1393	0.0696	0.0962	0.8735	0.0622	0.0106	0.1913	0.3342	0.1992	0.0078		hypothetical protein T4B_1019, partial [Trichinella pseudospiralis]	0	0	0	53.86	25.29	41.66	45.81	25.39	30.21	31.67	2.8	4.02	7.65
TPS_04851_1s	Extracellular	Signal peptide	0.1105	0.0565	0.7807	0.0998	0.0792	0.0003	0.2992	0.3349	0.4355	0.0083		Multiple coagulation factor deficiency protein 2 -like protein [Trichinella sp. T6]	0	0	0	185.88	199.21	118.53	147.05	165.37	212.12	191.35	219.86	138.26	227.56
TPS_01390_1s	Cell membrane	Signal peptide|Transmembrane domain	0.157	0.036	0.0491	0.6902	0.0442	0.0073	0.2848	0.1823	0.289	0.0043		Acetylcholine receptor subunit beta-like 2, partial [Trichinella pseudospiralis]	0	0	0	20.6	32.78	15.22	16.1	12.76	12.86	14.98	2.3	3.06	1.81
TPS_09779_1s	Extracellular	Signal peptide	0.1916	0.0773	0.9457	0.1164	0.047	0.0047	0.3433	0.2168	0.1997	0.0003		Plancitoxin-1 [Trichinella pseudospiralis]	-1	-1	1	8.01	4	5.71	7.15	7.59	7.23	7.5	196.64	186.61	147.69
TPS_01618_1s	Extracellular	Signal peptide	0.2004	0.1223	0.961	0.1278	0.159	0.0028	0.1336	0.1104	0.127	0.0004	yes	hypothetical protein T4A_2808 [Trichinella pseudospiralis]	0	0	0	10.76	14.37	6.75	17.44	33.88	43.23	41.5	4.75	4.63	6.21
TPS_02220_1s	Extracellular	Signal peptide	0.1288	0.0975	0.8048	0.2401	0.025	0.0033	0.2256	0.2266	0.2519	0.0295	yes	hypothetical protein T4A_3566, partial [Trichinella pseudospiralis]	-1	1	1	0.56	0.03	0.66	0.23	197.99	216.8	219.81	113.09	125.89	96.06
TPS_00651_1s	Extracellular	Signal peptide	0.2139	0.1389	0.8733	0.0304	0.057	0.0015	0.0862	0.1983	0.0964	0.0004	yes	hypothetical protein T4A_4660 [Trichinella pseudospiralis] >gi|954476798|gb|KRZ06855.1| hypothetical protein T4B_8597 [Trichinella pseudospiralis] >gi|954509864|gb|KRZ38119.1| hypothetical protein T4C_8699 [Trichinella pseudospiralis]	-1	1	1	0.42	0	0	0.32	1365.04	1407.25	1415.25	228.55	153.23	112.76
TPS_02485_1s	Extracellular	Signal peptide	0.1119	0.0599	0.938	0.3509	0.0492	0.0038	0.2168	0.1492	0.2126	0.0128	yes	hypothetical protein T4A_5277 [Trichinella pseudospiralis]	0	1	0	0	0	0	0	2.74	1.98	1.37	0	0	0.03
TPS_06589_1s	Extracellular	Signal peptide	0.0865	0.0741	0.9304	0.2014	0.0631	0.0068	0.096	0.1812	0.3575	0.0116		Peroxidase mlt-7 [Trichinella pseudospiralis]	0	0	0	6.49	0	0.84	1.94	6.94	6.32	6.9	2.53	1.74	0.86
TPS_07345_1s	Extracellular	Signal peptide	0.1167	0.0467	0.8544	0.2102	0.0865	0.0025	0.1886	0.133	0.151	0.0033	yes	hypothetical protein T4A_3176, partial [Trichinella pseudospiralis]	0	0	0	69.8	41.5	34.53	55.97	156.63	152.09	147.63	12.76	4.52	40.48
TPS_09306_2s	Cell membrane	Signal peptide|Transmembrane domain	0.2297	0.0919	0.141	0.8951	0.0197	0.0078	0.2606	0.28	0.2287	0.0349		Nephrin, partial [Trichinella pseudospiralis]	0	0	0	25.47	21.19	18.58	17.23	33.94	31.7	36.03	3.24	4.94	3.99
TPS_00824_1s	Cell membrane|Lysosome/Vacuole	Signal peptide|Transmembrane domain	0.1772	0.0841	0.3659	0.6866	0.0164	0.0029	0.1603	0.6218	0.136	0.0035	yes	hypothetical protein T4A_9525 [Trichinella pseudospiralis]	1	0	0	881.3	454.14	854.5	955.17	200.15	169.96	176.18	66.82	36.87	46.78
TPS_01155_1s	Endoplasmic reticulum|Golgi apparatus	Signal peptide|Transmembrane domain	0.1348	0.032	0.0265	0.3353	0.1141	0.0072	0.7316	0.4433	0.7686	0.0174		Transmembrane emp24 domain-containing protein 10 [Trichinella pseudospiralis]	0	0	0	47.3	53.85	49.17	50.36	67.06	71.77	68.98	35.5	26.95	34.13
TPS_03501_1s	Cell membrane	Signal peptide	0.1938	0.0724	0.333	0.7143	0.0245	0.0299	0.16	0.2292	0.5127	0.0318		Uncharacterized protein T4B_4132, partial [Trichinella pseudospiralis]	0	0	0	43.1	33.09	19.89	18.87	48.73	48.64	48.75	37.94	62.66	29.67
TPS_03168_1s	Extracellular	Signal peptide	0.0878	0.0368	0.9182	0.0616	0.0333	0.0065	0.131	0.0539	0.0521	0.0021	yes	hypothetical protein T4A_10344 [Trichinella pseudospiralis]	1	-1	0	322.12	146.17	250.04	280.58	12.02	10.47	11.49	44.52	22.54	91.23
TPS_07862_2s	Cell membrane	Signal peptide|Transmembrane domain	0.2407	0.1569	0.1174	0.6968	0.0798	0.0255	0.3355	0.5332	0.3492	0.0768		Protocadherin Fat 1 [Trichinella pseudospiralis]	0	0	0	174	91.86	91.53	123.33	87.87	75	83.76	62.64	54.01	47.48
TPS_08731_1s	Extracellular	Signal peptide	0.1467	0.1378	0.6368	0.0528	0.1285	0.0125	0.2788	0.0658	0.0958	0.0011	yes	hypothetical protein T4E_614 [Trichinella pseudospiralis] >gi|954415454|gb|KRY67418.1| hypothetical protein T4A_13445 [Trichinella pseudospiralis] >gi|954433667|gb|KRY82657.1| hypothetical protein T4D_6161 [Trichinella pseudospiralis] >gi|954487314|gb|KRZ16964.1| hypothetical protein T4B_6514 [Trichinella pseudospiralis] >gi|954500378|gb|KRZ29027.1| hypothetical protein T4C_7012 [Trichinella pseu…	-1	0	1	0	0	0	0.49	36.05	46.35	37.64	331.51	310.78	272.62
TPS_05234_1s	Cell membrane	Signal peptide|Transmembrane domain	0.1378	0.0918	0.1072	0.7934	0.0699	0.0087	0.2677	0.187	0.2583	0.0099		Protocadherin-like wing polarity protein stan [Trichinella pseudospiralis] >gi|954500423|gb|KRZ29070.1| Protocadherin-like wing polarity protein stan [Trichinella pseudospiralis] >gi|954509976|gb|KRZ38226.1| Protocadherin-like wing polarity protein stan [Trichinella pseudospiralis]	1	-1	0	48.56	24.3	18.6	25.37	3.32	3.42	3.49	4.07	6.78	2.8
TPS_01935_1s	Extracellular	Signal peptide	0.1967	0.0711	0.917	0.1155	0.2277	0.014	0.1457	0.0667	0.1702	0.0329	yes	hypothetical protein T4C_6178 [Trichinella pseudospiralis]	0	0	0	6.95	21.88	12.38	8.4	9.85	8.31	8.57	0.6	1.76	2.01
TPS_05851_1s	Extracellular	Signal peptide	0.059	0.022	0.9657	0.0837	0.0278	0.0026	0.104	0.0659	0.0922	0.0103	yes	hypothetical protein T07_2627 [Trichinella nelsoni]	0	0	0	1469.66	393.33	563.64	632.47	231.13	244.95	234.43	405.57	297.88	668.69
TPS_07573_1s	Extracellular	Signal peptide	0.1648	0.0985	0.9627	0.1028	0.0501	0.0027	0.0674	0.135	0.1212	0.0007		Tenascin-X [Trichinella papuae]	-1	0	1	0	0	0	0	6.7	8.65	9.21	9.55	12.32	14.78
TPS_02623_1s	Cell membrane	Signal peptide|Transmembrane domain	0.2494	0.1301	0.1696	0.7951	0.0241	0.0102	0.2872	0.5804	0.3181	0.0308		Low-density lipoprotein receptor-related protein 6, partial [Trichinella pseudospiralis]	0	0	0	21.9	21.07	17.65	23.72	38.17	37.16	37.33	10.98	15.61	5.69
TPS_01549_1s	Extracellular	Signal peptide	0.1647	0.0853	0.9186	0.23	0.0815	0.0138	0.1341	0.1471	0.1877	0.0032		Abnormal cell migration protein 10, partial [Trichinella papuae]	0	0	0	352.18	117.79	149.84	295.74	105.68	98.23	104.09	36.72	28.38	59.21
TPS_02794_1s	Extracellular	Signal peptide	0.0664	0.0635	0.8427	0.1355	0.0284	0.0235	0.4681	0.1559	0.1653	0.0177		Epidermal growth factor-like protein 6 [Trichinella pseudospiralis]	1	0	-1	174.14	212.14	133.15	169.24	59.1	55.35	56.32	10.13	15.34	9.39
TPS_02904_1s	Endoplasmic reticulum	Signal peptide	0.1901	0.1416	0.4612	0.234	0.0714	0.0081	0.5736	0.2865	0.1787	0.0027		Mitochondrial chaperone BCS1 [Trichinella pseudospiralis]	0	0	0	617.66	275.6	352.86	649.31	240.47	226.92	232.61	110.68	130.69	92.17
TPS_07343_1s	Cell membrane		0.1437	0.03	0.5301	0.8224	0.0525	0.0038	0.2391	0.5155	0.3596	0.0538	yes	hypothetical protein T4E_1702 [Trichinella pseudospiralis] >gi|954420206|gb|KRY71751.1| hypothetical protein T4A_12354 [Trichinella pseudospiralis] >gi|954437923|gb|KRY86427.1| hypothetical protein T4D_802 [Trichinella pseudospiralis] >gi|954496508|gb|KRZ25363.1| hypothetical protein T4B_10509 [Trichinella pseudospiralis] >gi|954509100|gb|KRZ37402.1| hypothetical protein T4C_4689 [Trichinella pse…	0	0	0	12.47	0.38	9.62	11.26	12.31	11.03	12.47	0.52	0.93	0.43
TPS_00983_1s	Cytoplasm		0.3974	0.3684	0.1804	0.0628	0.3722	0.0131	0.1056	0.1111	0.0695	0.0537	yes					0	0	0	0	0	0	0	0	0	0
TPS_03360_1s	Cell membrane	Signal peptide|Transmembrane domain	0.2189	0.1386	0.2022	0.7194	0.0248	0.0134	0.2218	0.5713	0.3795	0.0846	yes	Uncharacterized protein T10_3398 [Trichinella papuae]	0	0	0	26.66	16.78	18.76	26.32	33.06	31.8	27.7	15.39	14.44	14.39
TPS_08073_1s	Cell membrane		0.2631	0.0927	0.3369	0.6994	0.0893	0.0101	0.201	0.1573	0.2978	0.0414		Contactin-5 [Trichinella pseudospiralis]	0	0	0	5.68	2.49	2.59	2.34	4.13	4.01	4.01	0.3	0.67	0.3
TPS_08538_1s	Cell membrane	Signal peptide|Transmembrane domain	0.3222	0.2029	0.1672	0.695	0.0224	0.007	0.2683	0.5303	0.4718	0.0274		Delta-like protein 4 [Trichinella pseudospiralis] >gi|954508622|gb|KRZ36955.1| Delta-like protein 4 [Trichinella pseudospiralis]	-1	1	0	0.08	0	0	0.06	11.64	10.91	11.8	0.2	0.29	0.19
TPS_03156_1s	Cell membrane	Signal peptide|Transmembrane domain	0.2777	0.1846	0.375	0.7304	0.018	0.0087	0.2237	0.496	0.3227	0.0236		Neurogenic locus notch -like protein 1 [Trichinella pseudospiralis]	0	0	0	28.16	22.31	27.82	28.69	39.21	37.7	36.98	10.39	11.18	6.93
TPS_07551_1s	Extracellular	Signal peptide	0.4201	0.1423	0.7477	0.2494	0.0603	0.0095	0.0636	0.0525	0.1436	0.0543		Cell surface glycoprotein 1 [Trichinella pseudospiralis]	0	1	0	0.47	0.79	0	0.72	25.13	27.46	26.67	0.12	0	1.18
TPS_08937_1s	Cell membrane|Lysosome/Vacuole	Signal peptide|Transmembrane domain	0.1946	0.0561	0.3286	0.785	0.026	0.0036	0.2379	0.6873	0.2478	0.0179		Lysosome-associated membrane glycoprotein 1 [Trichinella pseudospiralis] >gi|954496269|gb|KRZ25138.1| Lysosome-associated membrane glycoprotein 1 [Trichinella pseudospiralis]	0	0	0	778.28	117.47	284.64	368.23	758.71	758.35	782.09	190.96	217.12	134.56
TPS_04182_2s	Extracellular	Signal peptide	0.2058	0.1146	0.8931	0.1504	0.0428	0.0086	0.0863	0.1707	0.1746	0.0169		Uncharacterized protein T4A_12303 [Trichinella pseudospiralis]	0	0	0	8.99	5.58	3	4.12	20.94	18.74	18.19	1.2	2.06	0.82
TPS_04290_1s	Extracellular	Signal peptide	0.2084	0.0925	0.9192	0.1096	0.0483	0.0021	0.1072	0.1321	0.0682	0.0002		C-type lectin domain-containing protein 91 [Trichinella pseudospiralis] >gi|954426851|gb|KRY77986.1| C-type lectin domain-containing protein 91 [Trichinella pseudospiralis]	1	0	0	91.75	20.38	12.57	7.67	1.75	0.82	1.46	0.49	0.53	0.82
TPS_02785_1s	Extracellular	Signal peptide	0.0986	0.0971	0.9736	0.0389	0.0233	0.0024	0.0918	0.0838	0.0513	0.0004	yes	hypothetical protein T4B_8807, partial [Trichinella pseudospiralis] >gi|954497240|gb|KRZ26049.1| hypothetical protein T4C_4011, partial [Trichinella pseudospiralis]	0	0	0	710.96	191.05	270.32	376.21	17.66	15.12	25.54	131.78	76.68	276.31
TPS_08351_1s	Extracellular	Signal peptide	0.3476	0.1576	0.7157	0.191	0.0967	0.0026	0.2618	0.1699	0.2495	0.0126	yes	hypothetical protein T4A_1219 [Trichinella pseudospiralis]	0	0	1	0.36	0	0.66	0.13	0.49	0.75	1.11	12.1	12.48	13.59
TPS_01087_1s	Extracellular	Signal peptide	0.0953	0.1135	0.9738	0.0888	0.0618	0.0106	0.0623	0.1938	0.0385	0.0034	yes	hypothetical protein T4D_10252 [Trichinella pseudospiralis]	0	0	0	18.63	17.62	8.3	10.9	7.15	4.03	5.08	2.43	5.76	4.06
TPS_07575_1s	Extracellular	Signal peptide	0.2347	0.0567	0.9683	0.1538	0.0598	0.0074	0.0728	0.2404	0.2939	0.0048		Halomucin, partial [Trichinella pseudospiralis]	0	0	0	34.19	109.62	26.87	20.91	138.27	145.91	143.46	9.33	15.42	10.8
TPS_00010_1s	Extracellular	Signal peptide	0.1994	0.1747	0.9003	0.1549	0.0643	0.0043	0.1226	0.093	0.1763	0.0026	yes	Uncharacterized protein T4E_3724 [Trichinella pseudospiralis]	0	0	0	6	2.48	1.14	1.9	2.16	2.2	1.51	0.08	0.2	0.17
TPS_01772_2s	Cell membrane	Signal peptide|Transmembrane domain	0.2838	0.1149	0.5135	0.8319	0.0248	0.0063	0.1668	0.3064	0.1371	0.0153		Neurogenic locus notch -like protein 1 [Trichinella pseudospiralis]	0	0	0	0	0	0	0.04	0	0.18	0.27	0	0	1.49
TPS_07213_3s	Extracellular	Signal peptide	0.2095	0.125	0.8116	0.306	0.094	0.0224	0.1085	0.1111	0.173	0.0416		Mesocentin [Trichinella pseudospiralis]	0	0	0	0	0.53	0.65	0.24	4.98	7.08	5.07	0	0.17	0.23
TPS_04345_1s	Extracellular	Signal peptide	0.1675	0.127	0.9579	0.0914	0.1246	0.0037	0.1053	0.0824	0.1419	0.0001	yes	hypothetical protein T4A_433 [Trichinella pseudospiralis] >gi|954492264|gb|KRZ21543.1| hypothetical protein T4C_9164 [Trichinella pseudospiralis] >gi|954503819|gb|KRZ32338.1| hypothetical protein T4B_998 [Trichinella pseudospiralis]	-1	0	1	107.22	446.96	300.51	9.87	11170.1	10916.4	11078.8	59215.3	60024.6	49848.2
TPS_05921_1s	Endoplasmic reticulum	Signal peptide	0.2618	0.1218	0.2443	0.1165	0.1242	0.0151	0.9209	0.316	0.2472	0.0081		Protein disulfide-isomerase A6 [Trichinella pseudospiralis]	0	0	0	136.62	270.66	230.74	227.44	286.21	266.99	275.56	144.8	138.03	80.18
TPS_06679_1s	Lysosome/Vacuole	Signal peptide|Transmembrane domain	0.1614	0.0614	0.0289	0.5527	0.0565	0.0085	0.4793	0.5554	0.4516	0.0077		Transmembrane 9 superfamily member 4, partial [Trichinella zimbabwensis]	0	0	0	53.41	71.06	55.31	55.58	69.33	68.37	70.03	40.14	45.68	17.5
TPS_01993_1s	Cytoplasm|Nucleus	Nuclear localization signal|Nuclear export signal	0.5805	0.6545	0.0643	0.1817	0.1038	0.0076	0.0692	0.0898	0.1006	0.0057		Structural maintenance of chromosomes protein 3 [Trichinella nelsoni]	0	0	1	55.15	81.99	90.51	50.78	77.99	80.46	95.11	569.29	637.07	318.73
TPS_03686_1s	Extracellular	Signal peptide	0.1604	0.0604	0.8807	0.1269	0.0643	0.0068	0.1526	0.3946	0.2908	0.0008		hypothetical protein T4E_2286 [Trichinella pseudospiralis] >gi|954414472|gb|KRY66556.1| hypothetical protein T4A_11264 [Trichinella pseudospiralis] >gi|954443996|gb|KRY92089.1| hypothetical protein T4D_9189 [Trichinella pseudospiralis] >gi|954492497|gb|KRZ21744.1| hypothetical protein T4B_1876 [Trichinella pseudospiralis] >gi|954506754|gb|KRZ35202.1| hypothetical protein T4C_9241 [Trichinella pse…	-1	0	1	1.85	2.53	2.78	2.93	75.07	79.99	71.84	765.89	443.14	359.85
TPS_04907_1s	Endoplasmic reticulum	Signal peptide|Transmembrane domain	0.2205	0.0653	0.1145	0.3618	0.0647	0.0213	0.4958	0.3018	0.3569	0.037		ADAM 17-like protease [Trichinella pseudospiralis] >gi|954508882|gb|KRZ37198.1| ADAM 17-like protease [Trichinella pseudospiralis]	0	0	0	17.11	15.32	16.15	9.04	25.54	27.72	30.04	13.44	18.47	8.38
TPS_07800_1s	Lysosome/Vacuole	Signal peptide|Transmembrane domain	0.2579	0.1793	0.3057	0.5175	0.013	0.0175	0.1795	0.5567	0.2185	0.005	yes	hypothetical protein T11_7446 [Trichinella zimbabwensis]	0	0	0	267.93	62	103.83	201.31	443.35	446.11	440.07	269.48	221.87	492.35
TPS_04621_1s	Extracellular	Signal peptide	0.1665	0.0603	0.9305	0.1888	0.0617	0.0112	0.1363	0.2439	0.3554	0.0043		Zinc metalloproteinase nas-4 [Trichinella pseudospiralis]	0	0	0	9.17	3.93	5.9	4.91	1.14	1.2	1.42	4.42	4.2	4.09
TPS_05275_2s	Extracellular	Signal peptide	0.13	0.0402	0.942	0.2078	0.0671	0.0135	0.1037	0.1642	0.1497	0.0057		Chymotrypsinogen B [Trichinella pseudospiralis]	0	0	0	0	0	0	0	0.57	0.96	0	2.03	5.97	0.96
TPS_08807_1s	Extracellular	Signal peptide	0.2269	0.2357	0.7348	0.1524	0.1148	0.0144	0.3444	0.094	0.3857	0.0039		Lupus La -like protein A [Trichinella pseudospiralis]	0	0	0	160.96	146.86	131.44	130.08	107.88	110.82	110.05	36.84	48.17	33.78
TPS_02985_1s	Cell membrane|Lysosome/Vacuole	Signal peptide|Transmembrane domain	0.1686	0.1065	0.2257	0.765	0.0279	0.0026	0.2626	0.7536	0.2114	0.0045	yes	hypothetical protein T4A_12612 [Trichinella pseudospiralis] >gi|954495377|gb|KRZ24313.1| hypothetical protein T4B_6986 [Trichinella pseudospiralis]	1	0	0	96.47	91.76	80.73	85.96	29.06	31.86	23.67	6.43	10.02	9.01
TPS_09626_1s	Cell membrane	Signal peptide|Transmembrane domain	0.2243	0.1134	0.4008	0.8269	0.0331	0.0133	0.2667	0.4429	0.4478	0.0318		hypothetical protein T4E_11013 [Trichinella pseudospiralis]	0	1	0	7.39	6.92	0.93	3.82	110.21	115.03	120.02	5.41	9.1	18.04
TPS_05188_1s	Extracellular	Signal peptide	0.2276	0.0386	0.5768	0.1545	0.3134	0.0168	0.2986	0.0456	0.1777	0.0024		39S ribosomal protein L51, mitochondrial [Trichinella spiralis]	0	0	0	69.41	79.07	54.36	46.12	125.76	127.06	125.22	61.55	69.4	46.26
TPS_06351_1s	Extracellular	Signal peptide	0.0817	0.0201	0.9716	0.0906	0.0566	0.0058	0.0745	0.0624	0.0737	0.0034	yes	hypothetical protein T4D_2410 [Trichinella pseudospiralis]	0	0	1	0	0	0	2.5	2.31	2.03	0	17.11	19.29	30.93
TPS_07650_1s	Extracellular	Signal peptide	0.1535	0.1102	0.9049	0.0498	0.1014	0.0075	0.1265	0.2048	0.1505	0.0047		21 kDa excretory/secretory protein, partial [Trichinella pseudospiralis]	-1	0	1	0.59	16.1	1.61	0	282	324.12	325.07	1476.74	1782.2	706.51
TPS_08171_1s	Endoplasmic reticulum	Signal peptide	0.2606	0.2131	0.3704	0.1457	0.2742	0.0076	0.5694	0.2181	0.5342	0.0088		Bone morphogenetic protein 5 [Trichinella pseudospiralis]	0	0	0	0	0	0	0	2.67	0	0	0	0	0
TPS_00341_1s	Extracellular	Signal peptide	0.101	0.0334	0.9532	0.1055	0.0631	0.0016	0.1249	0.2073	0.1096	0.002	yes	hypothetical protein T4E_10121 [Trichinella pseudospiralis] >gi|954311057|gb|KRX98801.1| hypothetical protein T4E_8470 [Trichinella pseudospiralis] >gi|954428062|gb|KRY79137.1| hypothetical protein T4A_10632 [Trichinella pseudospiralis] >gi|954428145|gb|KRY79220.1| hypothetical protein T4A_3302 [Trichinella pseudospiralis] >gi|954443170|gb|KRY91306.1| hypothetical protein T4D_1799 [Trichinella ps…	0	0	1	0.47	0	0.56	0.46	0.21	0.19	0.94	211.04	186.6	131.02
TPS_06057_1s	Extracellular	Signal peptide	0.1401	0.0453	0.9493	0.1706	0.0509	0.0028	0.3791	0.2435	0.2777	0.0012		Deoxyribonuclease-2-alpha [Trichinella pseudospiralis]	1	-1	-1	2453.04	1739.13	6048.91	4411.49	0	0.28	0.18	0	0	0
TPS_03688_1s	Cell membrane	Signal peptide|Transmembrane domain	0.2821	0.1465	0.1754	0.7846	0.043	0.0126	0.2019	0.4204	0.2137	0.0361		Slit -like protein 2 protein [Trichinella pseudospiralis]	0	0	0	8.28	2.1	3.9	4.89	14.81	11.99	13.91	11.39	10.68	35.4
TPS_02488_1s	Extracellular	Signal peptide	0.0524	0.019	0.9777	0.0438	0.0642	0.0085	0.0628	0.0316	0.057	0.01	yes	hypothetical protein T4D_10298, partial [Trichinella pseudospiralis]	0	0	0	118.71	5.28	19.46	41.66	28.7	28.8	19.34	58.18	25.66	136.58
TPS_07806_1s	Extracellular	Signal peptide	0.0921	0.0554	0.9377	0.095	0.0557	0.0045	0.221	0.0849	0.0884	0.0025		Glycoprotein hormone beta-5 [Trichinella pseudospiralis]	0	0	0	3.89	0	0	3.65	10.53	8.51	7.43	5.13	4.18	2.31
TPS_00831_1s	Extracellular	Signal peptide	0.2029	0.0715	0.9515	0.2193	0.1058	0.005	0.2231	0.1111	0.2591	0.0145	yes	hypothetical protein T4E_6067 [Trichinella pseudospiralis] >gi|954416628|gb|KRY68470.1| hypothetical protein T4A_13976 [Trichinella pseudospiralis] >gi|954495479|gb|KRZ24408.1| hypothetical protein T4B_10317 [Trichinella pseudospiralis] >gi|954514851|gb|KRZ42847.1| hypothetical protein T4C_13312 [Trichinella pseudospiralis]	0	0	0	16.24	9.98	12.62	14.46	13.23	10.78	12.09	8.16	9.52	13.52
TPS_08966_1s	Extracellular	Signal peptide	0.2203	0.0639	0.8895	0.2064	0.0759	0.0065	0.0926	0.1792	0.2228	0.0087		Papilin [Trichinella pseudospiralis]	0	0	0	129.44	52.88	41.99	60.14	59.78	56.28	56.86	8.31	13.5	15.82
TPS_01625_1s	Extracellular	Signal peptide	0.1074	0.0845	0.9506	0.1112	0.0596	0.0039	0.1044	0.0487	0.0572	0.0004	yes	hypothetical protein T4E_7390 [Trichinella pseudospiralis] >gi|954428373|gb|KRY79417.1| hypothetical protein T4A_666 [Trichinella pseudospiralis] >gi|954505491|gb|KRZ33966.1| hypothetical protein T4B_11996 [Trichinella pseudospiralis] >gi|954514695|gb|KRZ42700.1| hypothetical protein T4C_5021 [Trichinella pseudospiralis]	1	-1	1	977.29	1286.39	1546.92	1333.21	13.75	14.74	7.36	783.39	871.32	1012.61
TPS_09941_1s	Extracellular	Signal peptide	0.1208	0.0665	0.9367	0.1404	0.0724	0.0035	0.1684	0.1428	0.1122	0.0011		hypothetical protein T11_858 [Trichinella zimbabwensis]	1	-1	-1	1008.83	1405.14	1696.8	1155	1.45	1.73	1.97	0.06	0.12	0.1
TPS_03881_5s	Extracellular	Signal peptide	0.1972	0.1148	0.8417	0.1924	0.0496	0.0092	0.2257	0.1124	0.1813	0.0085		Collagen alpha-1(XV) chain [Trichinella pseudospiralis]	0	0	0	81.15	121.47	68.58	86.86	25.89	18.77	20.56	16.13	14.24	15.66
TPS_00303_1s	Extracellular	Signal peptide	0.2385	0.1962	0.4614	0.2123	0.0506	0.0051	0.1728	0.1554	0.2902	0.0284		Protein Skeletor, isoforms B/C, partial [Trichinella papuae]	0	0	0	50.17	27.6	23.4	28.58	30.02	29.3	30.24	13.01	10.34	16.85
TPS_02509_1s	Extracellular	Signal peptide	0.1164	0.0383	0.9849	0.1318	0.0425	0.0122	0.105	0.0651	0.1143	0.0224	yes	hypothetical protein T09_11922 [Trichinella sp. T9]	0	0	1	0.34	0	0	0	0.46	0	0.5	2.65	4.19	1.61
TPS_00247_1s	Cell membrane	Signal peptide|Transmembrane domain	0.3011	0.2427	0.1796	0.7923	0.0303	0.0065	0.1922	0.2615	0.2679	0.0536		Protein eyes shut, partial [Trichinella pseudospiralis]	0	0	0	5.53	3.86	2.67	3.06	5.66	6.11	6.06	3.78	5.39	2.36
TPS_08802_2s	Extracellular	Signal peptide	0.3425	0.0597	0.8354	0.2593	0.1109	0.0053	0.2015	0.2037	0.1873	0.005		Plasminogen, partial [Trichinella pseudospiralis] >gi|954510406|gb|KRZ38628.1| Plasminogen, partial [Trichinella pseudospiralis] >gi|954510408|gb|KRZ38630.1| Plasminogen, partial [Trichinella pseudospiralis]	1	0	-1	67.89	58.68	50.41	75.55	17.23	16.87	16.12	2.77	2.2	2.05
TPS_07542_1s	Extracellular	Signal peptide	0.1014	0.0512	0.9211	0.0674	0.0939	0.0134	0.1062	0.0917	0.1206	0.0075	yes		0	1	0	0	0	0	0	289.72	276.12	308.56	0	0.29	0.59
TPS_04296_1s	Extracellular	Signal peptide	0.1021	0.0662	0.9654	0.2779	0.0341	0.0024	0.2056	0.1501	0.1179	0.0072	yes	hypothetical protein T4A_3008, partial [Trichinella pseudospiralis]	0	1	0	0.88	1.05	0.81	0.52	4.45	5.25	6.01	0	0	0.23
TPS_02446_1s	Extracellular	Signal peptide	0.2263	0.0702	0.9173	0.0871	0.0681	0.001	0.1488	0.2326	0.1494	0.0058		Poly(U)-specific endoribonuclease -like protein [Trichinella pseudospiralis] >gi|954495594|gb|KRZ24515.1| Poly(U)-specific endoribonuclease -like protein [Trichinella pseudospiralis]	-1	0	1	0.57	0.44	0.3	0.71	5.76	6.23	5.41	23.98	16.63	18.2
TPS_01256_1s	Cell membrane	Signal peptide|Transmembrane domain	0.1584	0.0749	0.0649	0.8611	0.0341	0.0103	0.246	0.3745	0.3315	0.0076		Latrophilin-like protein LAT-2 [Trichinella pseudospiralis]	0	0	0	20.73	17.28	12.02	10.18	17.57	18.53	19.59	8.02	8.21	6.12
TPS_04561_2s	Extracellular	Signal peptide	0.1773	0.039	0.9564	0.1027	0.0791	0.0039	0.122	0.0748	0.0965	0.0003		Chymotrypsin-like elastase family member 2A [Trichinella pseudospiralis]	1	-1	-1	8305.52	9095.74	13746.9	11603.6	17.12	15.41	16.61	3.76	3.59	2.34
TPS_00976_3s	Extracellular	Signal peptide	0.1474	0.0489	0.9155	0.268	0.2061	0.0026	0.4262	0.2256	0.2492	0.0017	yes		0	0	0	8.53	23.59	22.91	29.84	21.34	34.67	29.01	1.22	2.69	1.89
TPS_00461_1s	Extracellular	Signal peptide	0.1785	0.075	0.8199	0.1565	0.0324	0.105	0.2796	0.5473	0.2851	0.0029		Endochitinase B [Trichinella pseudospiralis]	0	-1	1	6.69	1.45	0.67	6.1	0.17	0.58	0.09	25.84	18.57	14.92
TPS_04347_1s	Extracellular	Signal peptide	0.1677	0.1245	0.9545	0.1035	0.105	0.0062	0.0927	0.0647	0.1239	0.0002	yes	hypothetical protein T4A_11835 [Trichinella pseudospiralis] >gi|954445141|gb|KRY93168.1| hypothetical protein T4D_2229 [Trichinella pseudospiralis] >gi|954506122|gb|KRZ34585.1| hypothetical protein T4B_7048 [Trichinella pseudospiralis] >gi|954517387|gb|KRZ45279.1| hypothetical protein T4C_5355 [Trichinella pseudospiralis]	-1	1	1	5.09	0	33.77	0.5	7862.86	7735.72	7992.22	5647.25	4554.05	6758.05
TPS_00614_1s	Cytoplasm|Extracellular	Signal peptide	0.5371	0.181	0.7353	0.041	0.0762	0.0019	0.4147	0.2541	0.2992	0.0013		Beta-1,3-glucosyltransferase [Trichinella pseudospiralis]	0	0	0	8.22	0	0	1.5	12.41	10.95	16.96	3.66	4.42	0.62
TPS_01025_1s	Extracellular	Signal peptide	0.1663	0.1256	0.8045	0.2775	0.1127	0.0041	0.1846	0.0883	0.1716	0.0131		ADAMTS-like protein 1 [Trichinella pseudospiralis]	1	0	-1	52.64	49.08	36.28	53.24	12.4	12.1	11.61	1.04	1.32	0.99
TPS_06207_1s	Extracellular	Signal peptide	0.21	0.1072	0.9281	0.1752	0.0665	0.0216	0.3337	0.1593	0.2299	0.0016		Plancitoxin-1 [Trichinella pseudospiralis] >gi|954423744|gb|KRY75062.1| Plancitoxin-1 [Trichinella pseudospiralis] >gi|954445470|gb|KRY93490.1| Plancitoxin-1 [Trichinella pseudospiralis]	0	0	0	17.77	8.69	5.43	20.46	7.41	7.75	10.13	0.35	0.51	0.38
TPS_03516_1s	Extracellular	Signal peptide	0.2254	0.064	0.9576	0.1891	0.1309	0.0124	0.0513	0.1067	0.1168	0.0033		Voltage-dependent L-type calcium channel subunit beta-2, partial [Trichinella pseudospiralis]	0	0	0	22.46	35.23	11.43	22.17	28.55	31.12	29.62	1.52	4.28	2.36
TPS_07111_1s	Extracellular	Signal peptide	0.1014	0.0594	0.8847	0.2047	0.0405	0.0054	0.1718	0.1109	0.2291	0.0047		Hemicentin-2 [Trichinella pseudospiralis]	1	0	0	488.36	944.64	740.91	569.51	55.61	60.55	62.85	26.88	24	65.4
TPS_00619_2s	Cell membrane	Signal peptide	0.3904	0.0731	0.348	0.48	0.0792	0.0052	0.3871	0.4634	0.4654	0.0285		Beta-mannosidase [Trichinella pseudospiralis]	0	0	0	3.79	0	0	3.68	4.84	6.24	2.52	3.45	0.57	3.68
TPS_01977_1s	Cytoplasm|Nucleus		0.6557	0.5103	0.1174	0.0336	0.5551	0.0446	0.3454	0.0269	0.1777	0.031		Ribosome biogenesis protein TSR3 -like protein, partial [Trichinella pseudospiralis]	0	0	0	18.3	0	38.16	16.47	19.96	14.09	32.2	2.31	5.7	5.07
TPS_03881_2s	Extracellular	Signal peptide	0.2608	0.1647	0.8074	0.3369	0.068	0.0066	0.1415	0.076	0.1394	0.01		Collagen alpha-1(XV) chain [Trichinella pseudospiralis]	0	0	0	12.75	0.01	2.8	6.42	6.18	3.79	4.56	1.46	2.22	1.62
TPS_06898_1s	Extracellular	Signal peptide	0.0874	0.0419	0.9611	0.0631	0.0299	0.0203	0.3019	0.0635	0.1106	0.0152	yes	hypothetical protein T4A_3792 [Trichinella pseudospiralis] >gi|954436475|gb|KRY85129.1| hypothetical protein T4D_7603 [Trichinella pseudospiralis] >gi|954502895|gb|KRZ31444.1| hypothetical protein T4C_1180 [Trichinella pseudospiralis]	1	0	0	6849.22	3566.56	5281.74	5182.69	652.35	656.94	618.96	319.86	215.16	151.18
TPS_08146_1s	Extracellular	Signal peptide	0.2092	0.1288	0.7894	0.1978	0.1096	0.004	0.1564	0.24	0.2107	0.0112		Fibulin-1, partial [Trichinella pseudospiralis]	1	0	-1	137.6	62.37	83.54	146.1	37.24	35.06	38.64	5.3	4.01	3.7
TPS_00272_1s	Extracellular	Signal peptide	0.1404	0.0253	0.9338	0.0993	0.0647	0.0015	0.1343	0.1718	0.1619	0.0002		Chymotrypsin-like elastase family member 1, partial [Trichinella pseudospiralis]	-1	0	1	0	0	0	0	324.58	290.63	356.31	80.58	124.07	331.1
TPS_02160_1s	Cytoplasm|Endoplasmic reticulum	Signal peptide	0.5271	0.3972	0.1791	0.1373	0.1744	0.0205	0.7146	0.3309	0.3118	0.0744		Protein TFG [Trichinella pseudospiralis]	0	0	0	12.94	8.32	20.93	7.91	44.4	55.95	50.79	2.11	2.85	2.58
TPS_01460_3s	Extracellular	Signal peptide	0.1327	0.0796	0.9213	0.3473	0.0332	0.0018	0.1618	0.149	0.2132	0.0178	yes	hypothetical protein T4A_4847 [Trichinella pseudospiralis]	0	1	0	0	0	0	0	12.5	9.82	9.28	0	0	0
TPS_05047_1s	Extracellular	Signal peptide	0.0752	0.0366	0.8592	0.1674	0.0345	0.0055	0.1895	0.3191	0.1769	0.0026		Transthyretin-like protein 46 [Trichinella pseudospiralis]	0	0	0	2950.48	1254.55	1285.29	2708.88	1637.05	1650.37	1567.08	258	204.66	423.67
TPS_01171_1s	Extracellular	Signal peptide	0.1507	0.1124	0.8653	0.0862	0.0818	0.0075	0.1533	0.1558	0.0973	0.0035	yes	hypothetical protein T11_7282, partial [Trichinella zimbabwensis]	0	0	1	13.88	9.19	11.58	9.38	9.54	10.25	8.59	48.71	67.41	46.15
TPS_02569_1s	Extracellular	Signal peptide	0.2661	0.0571	0.9489	0.189	0.077	0.0078	0.5785	0.1626	0.1944	0.0013		Deoxyribonuclease-2-alpha [Trichinella pseudospiralis] >gi|954499987|gb|KRZ28653.1| Deoxyribonuclease-2-alpha [Trichinella pseudospiralis] >gi|954516573|gb|KRZ44507.1| Deoxyribonuclease-2-alpha [Trichinella pseudospiralis]	0	0	0	14.63	3.97	3.97	10.82	1.17	1.19	1.15	1.82	3.21	1.6
TPS_07216_1s	Cell membrane	Signal peptide	0.2283	0.0598	0.3315	0.726	0.0143	0.0139	0.2217	0.4073	0.4888	0.0199		hypothetical protein T4A_10881 [Trichinella pseudospiralis]	0	0	0	19.79	2.41	4	5.62	28.9	26.95	29.87	9.66	4.49	21.65
TPS_02251_1s	Extracellular	Signal peptide	0.1941	0.0366	0.6962	0.2377	0.0563	0.0008	0.5627	0.5143	0.5654	0.0022		putative GPI-anchor transamidase, partial [Trichinella pseudospiralis]	0	0	0	25.46	37.18	35.01	29.2	59.3	64.14	68.08	45.44	53.28	19.28
TPS_06329_1s	Extracellular	Signal peptide	0.1222	0.0986	0.9015	0.1995	0.0227	0.0062	0.2118	0.3714	0.1958	0.0003		hypothetical protein T4E_1002, partial [Trichinella pseudospiralis] >gi|954425310|gb|KRY76538.1| hypothetical protein T4A_10657, partial [Trichinella pseudospiralis] >gi|954502758|gb|KRZ31313.1| hypothetical protein T4B_5796, partial [Trichinella pseudospiralis] >gi|954515348|gb|KRZ43326.1| hypothetical protein T4C_265, partial [Trichinella pseudospiralis]	0	0	1	0.63	1.52	0.57	0.23	3.63	4.8	2.94	273.63	153.47	394.99
TPS_01790_1s	Cell membrane	Signal peptide|Transmembrane domain	0.2453	0.1759	0.1041	0.7312	0.041	0.0076	0.1563	0.3507	0.2327	0.0786		Vang-like protein 1, partial [Trichinella pseudospiralis] >gi|954511391|gb|KRZ39563.1| Vang-like protein 1, partial [Trichinella pseudospiralis]	0	0	1	3.28	3.49	0.99	0.27	4.09	3.65	2.83	15.49	12.32	9.55
TPS_05458_1s	Extracellular	Signal peptide	0.1348	0.0275	0.8924	0.1162	0.0627	0.0129	0.1417	0.4302	0.3685	0.0029		hypothetical protein T4D_2758 [Trichinella pseudospiralis]	0	0	1	11.15	1.79	1.95	5.35	13.48	9.36	13.08	22.91	24.48	37.61
TPS_06642_1s	Cell membrane	Signal peptide|Transmembrane domain	0.2269	0.1347	0.1326	0.8216	0.0278	0.0067	0.2057	0.4859	0.3073	0.025		Teneurin-a [Trichinella pseudospiralis]	0	0	-1	290.79	213.21	131.77	174.57	287.36	277.06	280.86	4.58	7.7	6.95
TPS_00599_3s	Extracellular	Signal peptide	0.2608	0.1146	0.8463	0.2083	0.046	0.012	0.0976	0.1106	0.1441	0.0087		Uncharacterized protein T4E_1059 [Trichinella pseudospiralis]	0	0	0	2.41	0	0	0.61	0.27	0	0	0	0	0
TPS_08933_1s	Extracellular	Signal peptide	0.2113	0.0813	0.9306	0.1606	0.0627	0.0028	0.0848	0.1292	0.1076	0.0046		Chondroitin proteoglycan 2 [Trichinella pseudospiralis]	0	0	0	16.5	13.05	9	7.21	33.81	33.1	33.26	85.57	133.57	79.14
TPS_07283_1s	Extracellular	Signal peptide	0.1205	0.0343	0.9779	0.2032	0.0373	0.0051	0.1371	0.304	0.2225	0.0011		Serine protease inhibitor Kazal-type 4 [Trichinella pseudospiralis] >gi|954496982|gb|KRZ25809.1| Serine protease inhibitor Kazal-type 4 [Trichinella pseudospiralis] >gi|954496983|gb|KRZ25810.1| Serine protease inhibitor Kazal-type 4 [Trichinella pseudospiralis] >gi|954503164|gb|KRZ31705.1| Serine protease inhibitor Kazal-type 4 [Trichinella pseudospiralis] >gi|954503165|gb|KRZ31706.1| Serine prot…	0	0	0	69.07	80.44	82.53	54.53	30.3	25.08	34.38	19.43	14.23	30.04
TPS_09306_1s	Cell membrane	Signal peptide|Transmembrane domain	0.2356	0.0963	0.148	0.896	0.0209	0.0078	0.2675	0.2853	0.2337	0.0403		Nephrin, partial [Trichinella pseudospiralis]	0	0	0	25.61	31.95	17.83	18.01	11.78	14.03	14.33	1.04	0.95	1.33
TPS_05825_1s	Extracellular	Signal peptide	0.1286	0.0282	0.93	0.1521	0.0441	0.0067	0.1129	0.1276	0.1408	0.0024	yes	hypothetical protein T4E_9299 [Trichinella pseudospiralis] >gi|954416902|gb|KRY68722.1| hypothetical protein T4A_3715 [Trichinella pseudospiralis] >gi|954416903|gb|KRY68723.1| hypothetical protein T4A_3715 [Trichinella pseudospiralis] >gi|954416904|gb|KRY68724.1| hypothetical protein T4A_3715 [Trichinella pseudospiralis] >gi|954497087|gb|KRZ25906.1| hypothetical protein T4B_6102 [Trichinella pseu…	0	0	1	79.15	73.05	88.49	92.31	73.04	81.79	75.88	285.67	294.12	257.44
TPS_04918_1s	Extracellular	Signal peptide	0.1821	0.0993	0.9345	0.112	0.0573	0.0019	0.14	0.2025	0.1082	0.0013	yes	hypothetical protein T4A_5203, partial [Trichinella pseudospiralis] >gi|954497142|gb|KRZ25957.1| hypothetical protein T4B_12122, partial [Trichinella pseudospiralis] >gi|954508942|gb|KRZ37258.1| hypothetical protein T4C_10006, partial [Trichinella pseudospiralis]	0	0	0	2503.82	946.14	945.34	1969.8	1052.62	1045.74	1053.93	540.73	666.19	468.9
TPS_03963_1s	Golgi apparatus	Signal peptide|Transmembrane domain	0.2373	0.1404	0.1676	0.4692	0.0681	0.0181	0.284	0.5681	0.7578	0.0458		Golgi apparatus protein 1 -like protein, partial [Trichinella pseudospiralis] >gi|954420994|gb|KRY72490.1| Golgi apparatus protein 1 -like protein, partial [Trichinella pseudospiralis] >gi|954492247|gb|KRZ21529.1| Golgi apparatus protein 1 -like protein, partial [Trichinella pseudospiralis] >gi|954504135|gb|KRZ32644.1| Golgi apparatus protein 1 -like protein, partial [Trichinella pseudospiralis]	0	0	0	48.51	26.44	9.83	22.3	46.21	39.96	44.89	6.76	10.91	4.22
TPS_02727_1s	Endoplasmic reticulum	Signal peptide	0.2465	0.1162	0.3293	0.121	0.1196	0.004	0.44	0.3124	0.214	0.0017		Glutaminyl-peptide cyclotransferase, partial [Trichinella pseudospiralis] >gi|954306664|gb|KRX94707.1| Glutaminyl-peptide cyclotransferase, partial [Trichinella pseudospiralis]	-1	0	0	13.72	6.66	7.59	8.86	57.79	66.55	69.57	68.42	59.01	46.43
TPS_07626_1s	Endoplasmic reticulum|Lysosome/Vacuole|Golgi apparatus	Signal peptide|Transmembrane domain	0.1282	0.0845	0.0163	0.1649	0.1184	0.0113	0.9558	0.6293	0.7813	0.0765		Translocon-associated protein subunit alpha [Trichinella pseudospiralis]	0	0	0	138.14	153.29	165.27	151.08	505.32	523.65	519.91	419.16	402.29	387.27
TPS_01964_1s	Mitochondrion		0.4289	0.1755	0.2765	0.336	0.4503	0.0217	0.1737	0.0841	0.0423	0.0037	yes	hypothetical protein T11_14724 [Trichinella zimbabwensis]	0	0	0	45.23	31.34	6.34	24.67	12.57	13.39	14.17	12.12	16	13.71
TPS_08734_1s	Extracellular	Signal peptide	0.4168	0.1198	0.4959	0.3016	0.2186	0.0193	0.2529	0.1651	0.2077	0.0164	yes	hypothetical protein T4D_5079 [Trichinella pseudospiralis]	0	0	0	38.06	18.88	29.77	46.62	46.81	44.45	50.27	12.27	14.31	13.18
TPS_01109_1s	Extracellular	Signal peptide	0.0601	0.0703	0.9794	0.1028	0.0495	0.0019	0.063	0.2584	0.1448	0.0008		Serine protease inhibitor Kazal-type 4 [Trichinella pseudospiralis]	-1	0	1	80.41	0	71.89	45.48	2622.3	2585.74	2671.88	10709.4	15002.3	17549.6
TPS_03145_1s	Nucleus	Nuclear localization signal	0.2108	0.7647	0.079	0.1059	0.0467	0.0045	0.0569	0.0332	0.0715	0.0527		hypothetical protein T4A_6059 [Trichinella pseudospiralis]	0	0	0	10.37	10.47	7.61	6.35	49.64	56.7	56.87	13.24	19.81	8.8
TPS_05205_1s	Extracellular	Signal peptide	0.3078	0.0769	0.7971	0.3733	0.0835	0.007	0.1792	0.1486	0.1982	0.001		Gamma-aminobutyric acid receptor subunit pi, partial [Trichinella pseudospiralis]	0	0	0	288.99	327.23	323.81	317.01	111.58	108.4	109.52	52.88	54.58	61.52
TPS_06861_1s	Cell membrane|Lysosome/Vacuole	Signal peptide|Transmembrane domain	0.1805	0.1094	0.2512	0.855	0.0312	0.0213	0.2246	0.6517	0.4445	0.0454		Low-density lipoprotein receptor-related protein [Trichinella britovi]	0	0	0	27.38	20.58	13.36	32.52	34.4	36.24	37.54	3.11	5.38	3.79
TPS_04569_1s	Extracellular	Signal peptide	0.1521	0.0503	0.9372	0.1327	0.0957	0.0019	0.2213	0.1256	0.1988	0.0003		ADP-ribose pyrophosphatase, mitochondrial [Trichinella pseudospiralis]	-1	-1	1	2.37	2.25	11.03	0.57	9.97	6.07	8.87	2024.24	2900.02	2097.8
TPS_08920_1s	Extracellular	Signal peptide	0.1935	0.1876	0.8922	0.0665	0.0625	0.0017	0.127	0.1432	0.0764	0.0004		Poly-cysteine and histidine-tailed protein [Trichinella pseudospiralis]	0	0	0	2276.63	2127.77	2073.37	1864.38	5680.82	5385.84	5472.81	544.5	789.83	505.45
TPS_00026_1s	Extracellular	Signal peptide	0.1462	0.0767	0.9416	0.1893	0.1426	0.0076	0.2179	0.2079	0.1931	0.0046		Group 3 secretory phospholipase A2, partial [Trichinella pseudospiralis]	0	0	0	75.2	29.16	44.7	48.93	11.67	9.56	10.42	30.06	33.99	41.93
TPS_08851_2s	Extracellular	Signal peptide	0.2637	0.073	0.9308	0.32	0.0641	0.0176	0.0587	0.1753	0.2292	0.0218		Prion-like-(Q/N-rich) domain-bearing protein 25, partial [Trichinella pseudospiralis] >gi|954510471|gb|KRZ38693.1| Prion-like-(Q/N-rich) domain-bearing protein 25, partial [Trichinella pseudospiralis]	0	0	0	25.86	14.51	17.63	34.64	7.93	8.63	8.37	1.08	1.11	0.66
TPS_08624_1s	Extracellular	Signal peptide	0.3272	0.1715	0.5157	0.0742	0.2444	0.0249	0.3407	0.1727	0.2517	0.0143	yes	hypothetical protein T4D_8550 [Trichinella pseudospiralis] >gi|954512674|gb|KRZ40776.1| hypothetical protein T4C_285 [Trichinella pseudospiralis]	0	0	0	3.74	0	0	5.46	37.71	59.81	49.12	4.67	0.81	14.64
TPS_04208_1s	Extracellular	Signal peptide	0.1357	0.1189	0.8494	0.0875	0.1167	0.0029	0.3875	0.1738	0.1742	0.0005	yes	hypothetical protein D917_03921 [Trichinella nativa]	0	0	1	3.05	0	0.32	3.15	16.59	26.04	28.23	38.35	24	68.8
TPS_07572_1s	Extracellular	Signal peptide	0.0585	0.0594	0.8287	0.1088	0.0286	0.0036	0.1096	0.1897	0.0649	0.0045		hypothetical protein T4A_1945, partial [Trichinella pseudospiralis]	-1	0	1	1.22	0.91	3.64	0.16	104.32	98.85	96.87	305.39	410.83	255.73
TPS_09717_1s	Extracellular	Signal peptide	0.2364	0.0826	0.6993	0.4172	0.0803	0.0073	0.2446	0.1404	0.296	0.0161		Cuticlin-1 [Trichinella pseudospiralis]	0	0	1	5.73	4.45	0	0.5	0.23	0.15	0.7	7.59	6.35	7.56
TPS_08306_1s	Cell membrane	Signal peptide|Transmembrane domain	0.1565	0.0582	0.0343	0.7555	0.0569	0.0121	0.2676	0.2726	0.3932	0.0245		Ligand-gated ion channel 50, partial [Trichinella pseudospiralis]	0	0	0	13.5	11.99	4.67	10.14	8.57	8.92	8.79	2.31	3.03	4.63
TPS_04583_1s	Extracellular	Signal peptide	0.0907	0.0372	0.9249	0.1042	0.0851	0.0059	0.1814	0.0926	0.1015	0.0025	yes	hypothetical protein T4E_7143 [Trichinella pseudospiralis] >gi|954418234|gb|KRY69926.1| hypothetical protein T4A_895 [Trichinella pseudospiralis] >gi|954434737|gb|KRY83588.1| hypothetical protein T4D_13752 [Trichinella pseudospiralis] >gi|954494954|gb|KRZ23921.1| hypothetical protein T4B_13266 [Trichinella pseudospiralis] >gi|954507804|gb|KRZ36184.1| hypothetical protein T4C_7255 [Trichinella pse…	-1	0	1	0	0	0	0	5.99	14.16	11.74	26.46	24.55	18.38
TPS_08350_2s	Extracellular	Signal peptide	0.2331	0.1595	0.8528	0.1898	0.149	0.0038	0.0755	0.0528	0.0775	0.03		Serine protease 48 [Trichinella pseudospiralis]	0	0	1	0	0.56	0	0	0.65	0.51	0	21.55	29.48	22.61
TPS_05294_1s	Extracellular	Signal peptide	0.1712	0.0794	0.9039	0.1872	0.0838	0.0082	0.0677	0.0469	0.0967	0.0109	yes	hypothetical protein T10_9730 [Trichinella papuae]	0	0	0	9.54	5.74	4.37	6.67	1.79	2.05	1.95	0.57	0.42	0.55
TPS_07405_1s	Extracellular	Signal peptide	0.1467	0.062	0.9261	0.2955	0.1069	0.0068	0.0988	0.0788	0.1397	0.0156	yes	hypothetical protein T4D_2090 [Trichinella pseudospiralis]	0	0	0	118.81	36.76	48.5	100.26	129.5	124.64	136.19	24.32	18.38	46.03
TPS_07896_1s	Extracellular	Signal peptide	0.1344	0.0571	0.9442	0.2125	0.0411	0.0061	0.1269	0.1627	0.1264	0.0036	yes	hypothetical protein T4A_14465 [Trichinella pseudospiralis] >gi|954494881|gb|KRZ23857.1| hypothetical protein T4B_6427 [Trichinella pseudospiralis] >gi|954513083|gb|KRZ41171.1| hypothetical protein T4C_11547 [Trichinella pseudospiralis]	-1	0	1	1.64	0	0	0.83	7.02	5.07	6.2	47.92	59.05	101.15
TPS_04227_1s	Extracellular	Signal peptide	0.1832	0.0952	0.8736	0.1374	0.1193	0.0025	0.3024	0.2011	0.3524	0.0026		putative tyrosinase-like protein tyr-3, partial [Trichinella pseudospiralis]	0	0	1	40.69	2.51	7.65	16.49	2.64	3.03	2.69	57.63	76.71	43.4
TPS_01595_1s	Extracellular	Signal peptide	0.2907	0.0658	0.8482	0.2335	0.1008	0.0063	0.2631	0.282	0.1684	0.0015		Ficolin-1 [Trichinella pseudospiralis] >gi|954444809|gb|KRY92858.1| Ficolin-1 [Trichinella pseudospiralis] >gi|954505475|gb|KRZ33950.1| Ficolin-1 [Trichinella pseudospiralis]	0	0	0	1.47	2.02	0.85	0.63	0.73	0.97	0.37	4.83	4.03	5.67
TPS_01248_1s	Endoplasmic reticulum|Golgi apparatus	Signal peptide|Transmembrane domain	0.1114	0.0323	0.0184	0.3668	0.1186	0.0098	0.6903	0.3866	0.7133	0.0409		Suppressor/enhancer of lin-12 protein 9 [Trichinella pseudospiralis] >gi|954427251|gb|KRY78374.1| Suppressor/enhancer of lin-12 protein 9 [Trichinella pseudospiralis] >gi|954443527|gb|KRY91650.1| Suppressor/enhancer of lin-12 protein 9 [Trichinella pseudospiralis] >gi|954505642|gb|KRZ34113.1| Suppressor/enhancer of lin-12 protein 9 [Trichinella pseudospiralis] >gi|954517045|gb|KRZ44952.1| Suppres…	0	0	0	153.38	255.96	177.14	161.25	212.38	192.8	210.91	73.97	67.8	49.9
TPS_05931_1s	Extracellular	Signal peptide	0.1841	0.0883	0.9194	0.1294	0.0988	0.0179	0.1363	0.1185	0.1763	0.0259		EGF-like domain-containing protein [Trichinella pseudospiralis]	0	1	0	1.31	1.46	1.21	0.09	12.63	13.4	11.04	0.23	0.06	0.52
TPS_08523_1s	Extracellular	Signal peptide	0.1432	0.0882	0.9513	0.1448	0.1112	0.0257	0.2011	0.1183	0.2249	0.004	yes	hypothetical protein T4A_5935 [Trichinella pseudospiralis]	-1	1	1	0	0	0	0.56	127.95	124.45	127.67	26.57	42.7	28
TPS_01609_1s	Extracellular	Signal peptide	0.141	0.1917	0.8951	0.0965	0.2823	0.0066	0.187	0.1325	0.2099	0.0006		hypothetical protein T4E_1701 [Trichinella pseudospiralis] >gi|954428960|gb|KRY80004.1| hypothetical protein T4A_11260 [Trichinella pseudospiralis] >gi|954444843|gb|KRY92892.1| hypothetical protein T4D_13647 [Trichinella pseudospiralis] >gi|954505465|gb|KRZ33940.1| hypothetical protein T4B_10699 [Trichinella pseudospiralis] >gi|954514588|gb|KRZ42593.1| hypothetical protein T4C_8017 [Trichinella p…	-1	0	1	1.77	3.05	3.57	1.01	403.63	407.16	415.49	589.47	577.3	431.26
TPS_01428_3s	Cell membrane		0.1946	0.0854	0.3113	0.7132	0.1165	0.0021	0.1891	0.2431	0.2897	0.1009		hypothetical protein T4A_12297 [Trichinella pseudospiralis] >gi|954490874|gb|KRZ20332.1| hypothetical protein T4B_5544 [Trichinella pseudospiralis] >gi|954515221|gb|KRZ43210.1| hypothetical protein T4C_3390 [Trichinella pseudospiralis]	0	0	0	65.2	14.26	29.23	77.34	10.59	12.05	9.42	2	1.6	8.86
TPS_08122_1s	Lysosome/Vacuole	Signal peptide	0.1645	0.0576	0.5029	0.1982	0.0193	0.1682	0.3034	0.5294	0.1716	0.0054		Lysosomal acid phosphatase [Trichinella pseudospiralis]	0	0	0	0.58	0	0	0	9.06	7.89	10.81	0	0	0
TPS_05724_1s	Cell membrane	Signal peptide|Transmembrane domain	0.1387	0.0656	0.056	0.7684	0.0973	0.0101	0.2473	0.2786	0.3045	0.0108		Replication factor C subunit 1, partial [Trichinella pseudospiralis]	0	0	0	67.08	66.74	37.42	40.31	43.61	43.15	41.87	9.08	10.01	10.61
TPS_07953_1s	Cell membrane	Signal peptide|Transmembrane domain	0.2885	0.1388	0.1433	0.7497	0.0375	0.0178	0.215	0.5476	0.4579	0.1262		Thrombospondin-2 [Trichinella pseudospiralis]	0	0	0	68.84	30.36	21.15	33.27	24.92	23.92	24.73	6.59	7.2	15.18
TPS_08401_1s	Endoplasmic reticulum	Signal peptide|Transmembrane domain	0.1179	0.0737	0.0258	0.263	0.1397	0.0115	0.6821	0.1387	0.2765	0.0132		GPI-anchored wall transfer protein 1 [Trichinella pseudospiralis]	0	0	0	11.15	0	9.51	12.56	17.48	17.23	16.98	10.65	10.8	14.43
TPS_06083_1s	Extracellular	Signal peptide	0.2325	0.1047	0.77	0.1868	0.0556	0.0026	0.3543	0.3785	0.3017	0.0018	yes	Uncharacterized protein T4E_6600 [Trichinella pseudospiralis] >gi|954423352|gb|KRY74697.1| Uncharacterized protein T4A_6361 [Trichinella pseudospiralis] >gi|954438870|gb|KRY87300.1| Uncharacterized protein T4D_8456 [Trichinella pseudospiralis] >gi|954497373|gb|KRZ26176.1| Uncharacterized protein T4B_7297 [Trichinella pseudospiralis] >gi|954507731|gb|KRZ36116.1| Uncharacterized protein T4C_326 [Tr…	-1	1	0	1.55	2.96	1.49	1.87	37.58	37.96	38.65	5.27	5.3	2.87
TPS_00346_1s	Extracellular	Signal peptide	0.1724	0.1135	0.7228	0.2912	0.1092	0.0174	0.3462	0.2236	0.3468	0.0411		Matrix metalloproteinase-14 [Trichinella pseudospiralis]	0	0	0	0	0	0	0.22	0	0.36	0	0	0	0.13
TPS_00833_1s	Cytoplasm		0.5308	0.4701	0.277	0.1123	0.3495	0.0291	0.1418	0.0264	0.0514	0.0278	yes	hypothetical protein T4D_12242 [Trichinella pseudospiralis]	0	0	0	2.67	0	0.86	1.61	0.43	0.46	1.16	0.83	0.77	0.37
TPS_07540_1s	Extracellular	Signal peptide	0.0653	0.0257	0.9756	0.0557	0.1051	0.0043	0.081	0.0608	0.1211	0.0114	yes	hypothetical protein T4E_7113 [Trichinella pseudospiralis] >gi|954424128|gb|KRY75428.1| hypothetical protein T4A_12003 [Trichinella pseudospiralis] >gi|954437743|gb|KRY86264.1| hypothetical protein T4D_9411 [Trichinella pseudospiralis] >gi|954502132|gb|KRZ30711.1| hypothetical protein T4B_8568 [Trichinella pseudospiralis] >gi|954512858|gb|KRZ40953.1| hypothetical protein T4C_13719 [Trichinella ps…	-1	0	1	0	0	0	11.86	665.58	598.6	696.07	186.07	271.82	214.09
TPS_05119_1s	Cell membrane	Signal peptide|Transmembrane domain	0.1983	0.1439	0.1162	0.7818	0.0183	0.0076	0.2319	0.2391	0.3647	0.0741		hypothetical protein T4A_14473 [Trichinella pseudospiralis]	0	0	0	6.52	7.73	5.41	2.17	5.92	5.12	5.17	2.7	2.48	15.66
TPS_00334_1s	Extracellular	Signal peptide	0.1882	0.0499	0.9458	0.1683	0.0245	0.0064	0.0602	0.2047	0.1773	0.0014	yes	hypothetical protein T4E_7017 [Trichinella pseudospiralis] >gi|954428210|gb|KRY79285.1| hypothetical protein T4A_13417 [Trichinella pseudospiralis] >gi|954443216|gb|KRY91352.1| hypothetical protein T4D_1705 [Trichinella pseudospiralis] >gi|954518064|gb|KRZ45939.1| hypothetical protein T4C_10234 [Trichinella pseudospiralis]	0	-1	0	3193.57	528.22	676.13	1978.44	26.09	25.15	23.04	687.61	352.89	1918.99
TPS_02828_1s	Extracellular	Signal peptide	0.2254	0.0625	0.8851	0.0682	0.0552	0.002	0.2011	0.3006	0.215	0.0007		Onchocystatin, partial [Trichinella pseudospiralis] >gi|954414546|gb|KRY66617.1| Onchocystatin, partial [Trichinella pseudospiralis] >gi|954490890|gb|KRZ20342.1| Onchocystatin, partial [Trichinella pseudospiralis]	0	0	0	871.16	435.61	625.5	692.72	1944.08	1946.41	1833.63	801.82	702.16	1345.69
TPS_00128_3s	Extracellular	Signal peptide	0.0956	0.1338	0.9027	0.0454	0.2821	0.0072	0.2441	0.1032	0.1897	0.0022	yes	hypothetical protein T4B_5417, partial [Trichinella pseudospiralis]	0	0	1	2.99	2.98	0	3.92	11.89	10.11	10.52	216.71	75.6	456.03
TPS_00401_2s	Nucleus	Nuclear localization signal	0.2318	0.5175	0.0259	0.1759	0.0358	0.0156	0.2228	0.2296	0.1451	0.0078		Glutamate receptor ionotropic, kainate 3, partial [Trichinella pseudospiralis]	0	0	0	56.6	44.21	51.09	57.25	24.42	22.28	22.81	6.93	7.58	8.91
TPS_04374_1s	Extracellular	Signal peptide	0.1403	0.025	0.9524	0.1279	0.0962	0.0062	0.0786	0.0878	0.1047	0.0028		Transmembrane protease serine 9 [Trichinella pseudospiralis]	0	0	0	0.99	2.57	0	0.48	21.78	19.34	20.87	1.06	1.11	0.73
TPS_06885_1s	Extracellular	Signal peptide	0.3051	0.142	0.5318	0.1363	0.2052	0.0157	0.1692	0.075	0.1346	0.0224	yes					0	0	0	0	0	0	0	0	0	0
TPS_04494_1s	Endoplasmic reticulum	Signal peptide	0.2661	0.1466	0.2584	0.336	0.2932	0.0586	0.6027	0.3773	0.2995	0.0236		ADP-ribose pyrophosphatase, mitochondrial, partial [Trichinella pseudospiralis]	-1	0	1	2.01	7.49	2.85	0.18	37.62	37.37	40.7	476.91	700.53	480.3
TPS_07449_1s	Extracellular	Signal peptide	0.2066	0.0526	0.9695	0.1102	0.1287	0.007	0.056	0.1924	0.1131	0.0045		Tenascin-X, partial [Trichinella pseudospiralis]	0	0	0	19.54	0	2.46	11.59	19.77	18.08	22	2.26	0.91	0.35
TPS_03181_1s	Cell membrane|Lysosome/Vacuole	Signal peptide|Transmembrane domain	0.2156	0.0512	0.1409	0.8524	0.0149	0.0074	0.3092	0.7183	0.5282	0.0306		Pyrethroid hydrolase Ces2e [Trichinella pseudospiralis] >gi|954420572|gb|KRY72095.1| Pyrethroid hydrolase Ces2e [Trichinella pseudospiralis]	0	0	0	73.86	68.44	44.21	57.01	27.49	25.52	27.02	13.14	15.51	10.29
TPS_04698_1s	Extracellular|Endoplasmic reticulum	Signal peptide	0.1707	0.1196	0.8559	0.2893	0.2781	0.0316	0.6418	0.1979	0.3696	0.003						0	0	0	0	0	0	0	0	0	0
TPS_00232_1s	Golgi apparatus	Signal peptide|Transmembrane domain	0.2152	0.1449	0.0832	0.2149	0.0776	0.0099	0.5555	0.5187	0.7987	0.0841		Nucleoside-diphosphatase mig-23 [Trichinella pseudospiralis] >gi|954413234|gb|KRY65501.1| Nucleoside-diphosphatase mig-23 [Trichinella pseudospiralis] >gi|954480068|gb|KRZ09948.1| Nucleoside-diphosphatase mig-23 [Trichinella pseudospiralis] >gi|954515035|gb|KRZ43024.1| Nucleoside-diphosphatase mig-23 [Trichinella pseudospiralis] >gi|954515036|gb|KRZ43025.1| Nucleoside-diphosphatase mig-23 [Trichi…	0	0	0	27.42	24.33	31.75	38.57	56.35	54.51	56.46	26.01	25.75	11.39
TPS_08420_1s	Extracellular	Signal peptide	0.1886	0.0662	0.794	0.2191	0.078	0.0053	0.2291	0.1394	0.132	0.0027		Enteropeptidase [Trichinella pseudospiralis] >gi|954491807|gb|KRZ21146.1| Enteropeptidase [Trichinella pseudospiralis] >gi|954507915|gb|KRZ36290.1| Enteropeptidase [Trichinella pseudospiralis]	-1	1	0	0.24	0	0	0	39.93	44.76	46.73	11.55	16.18	13.43
TPS_09167_1s	Extracellular	Signal peptide	0.1435	0.0922	0.9132	0.2268	0.0264	0.0018	0.1329	0.1696	0.106	0.0013		Peptidase inhibitor 16 [Trichinella pseudospiralis]	1	-1	-1	9866.08	11547.2	17631.1	14716.2	0.27	0.33	0.42	1.17	1.41	0.57
TPS_03849_2s	Extracellular	Signal peptide	0.2183	0.0606	0.8586	0.1103	0.0887	0.005	0.1265	0.1415	0.0943	0.0024		Transmembrane protease serine 9 [Trichinella pseudospiralis]	0	0	0	0	0	0	0	47.64	17.38	12.7	1.06	0	2.25
TPS_10020_1s	Extracellular	Signal peptide	0.2089	0.105	0.657	0.1008	0.3613	0.0144	0.4895	0.1883	0.3857	0.0064		Warthog protein 1 [Trichinella pseudospiralis]	-1	-1	1	42.58	8.55	9.96	21.61	23.95	22.38	20.59	657.12	781.82	987.94
TPS_02964_1s	Extracellular	Signal peptide	0.2173	0.0897	0.8265	0.3078	0.044	0.0041	0.2115	0.1981	0.199	0.0021		Ribosomal RNA-processing protein 8 [Trichinella pseudospiralis]	0	-1	1	22.96	8.76	7.96	14.39	1.07	1.05	0.68	36.88	37.54	21.16
TPS_00989_1s	Extracellular	Signal peptide	0.1318	0.0389	0.9546	0.1929	0.0655	0.0132	0.0877	0.1682	0.1528	0.0063		Chymotrypsinogen B [Trichinella pseudospiralis]	-1	0	1	3.6	1.58	4.46	2.42	343.38	360.46	361.06	662.12	738.75	426.74
TPS_00899_1s	Extracellular	Signal peptide	0.121	0.018	0.9575	0.27	0.068	0.0056	0.1834	0.4358	0.281	0.0032		Frizzled-4 [Trichinella pseudospiralis]	0	0	0	36.89	19.15	12.38	16.71	40.03	36.77	32.86	6.25	11.19	19.18
TPS_04033_1s	Extracellular	Signal peptide	0.1162	0.0549	0.9555	0.0393	0.0866	0.0061	0.3065	0.0637	0.1686	0.0069	yes	hypothetical protein T11_6625 [Trichinella zimbabwensis]	0	0	0	3191.22	985.16	983.35	998.61	235.12	245.71	229.15	564.25	354.87	410.62
TPS_05182_1s	Extracellular	Signal peptide	0.0772	0.0458	0.9177	0.0559	0.072	0.0006	0.1801	0.1255	0.095	0.001	yes	hypothetical protein T4B_12210, partial [Trichinella pseudospiralis]	0	0	1	21	0	22.68	9.02	17.47	10.22	17.54	618.31	663.25	494.11
TPS_05415_1s	Extracellular	Signal peptide	0.2435	0.1196	0.6023	0.1173	0.0911	0.0053	0.3141	0.2677	0.2707	0.002		Transforming growth factor-beta-induced protein ig-h3, partial [Trichinella pseudospiralis]	0	1	0	402.49	98	124.55	122.36	1465.13	1646.1	1643.54	71.26	140.42	132.8
TPS_02279_1s	Extracellular	Signal peptide	0.262	0.0993	0.4046	0.2485	0.072	0.031	0.3709	0.1334	0.2426	0.0965	yes	hypothetical protein T08_15213 [Trichinella sp. T8]	1	0	0	46.9	26.58	28.94	41.26	9.28	9.1	9.12	0.8	1.4	1.29
TPS_00780_3s	Cell membrane	Signal peptide	0.3864	0.1002	0.3131	0.5131	0.0912	0.0058	0.2153	0.3215	0.2757	0.015		Tyrosine-protein phosphatase Lar-like [Trichinella pseudospiralis]	0	0	0	22.95	43.68	16.35	21.11	8.48	9.94	8.98	1.4	0.87	0.96
TPS_02723_1s	Extracellular	Signal peptide	0.1522	0.0691	0.9616	0.2198	0.0271	0.0026	0.107	0.2221	0.1424	0.0008		Glutaminyl-peptide cyclotransferase [Trichinella pseudospiralis]	-1	0	1	5.38	10.7	9.92	1.43	93.14	89.15	89.65	7580.16	8131.77	7130.86
TPS_08995_1s	Cell membrane	Signal peptide|Transmembrane domain	0.2488	0.0982	0.2448	0.619	0.024	0.012	0.3318	0.569	0.2933	0.0067	yes	hypothetical protein T4E_3539 [Trichinella pseudospiralis] >gi|954417035|gb|KRY68842.1| hypothetical protein T4A_9223 [Trichinella pseudospiralis]	0	0	1	1.62	0	0	1.09	2.37	3.56	3.5	26.39	34.05	14.17
TPS_08412_2s	Extracellular	Signal peptide	0.203	0.0696	0.949	0.1739	0.2084	0.002	0.1758	0.1857	0.1545	0.004	yes	hypothetical protein T4A_2016, partial [Trichinella pseudospiralis] >gi|954504825|gb|KRZ33316.1| hypothetical protein T4B_6256, partial [Trichinella pseudospiralis]	-1	1	0	0.39	0	0	0	69.6	85.06	59.43	11.8	14.78	20.04
TPS_02237_2s	Extracellular	Signal peptide	0.1425	0.0529	0.9322	0.1292	0.0619	0.0203	0.1603	0.2207	0.1134	0.0029	yes	hypothetical protein T12_5512, partial [Trichinella patagoniensis]	1	0	0	23.67	15.34	9.72	19.77	7.94	8.96	8.52	0	0	0.12
TPS_05636_1s	Extracellular	Signal peptide	0.1641	0.0678	0.6821	0.4681	0.0611	0.0062	0.2011	0.1193	0.2742	0.0394		Short-chain dehydrogenase TIC 32, chloroplastic [Trichinella pseudospiralis]	0	0	1	34.24	39.48	29.31	30.17	40.82	38.72	38.65	186.7	234.7	129.43
TPS_02386_1s	Extracellular	Signal peptide	0.0528	0.0345	0.9868	0.0586	0.0831	0.0023	0.0554	0.1074	0.1363	0.0204	yes	hypothetical protein T4A_5169, partial [Trichinella pseudospiralis] >gi|954499282|gb|KRZ27988.1| hypothetical protein T4B_11159, partial [Trichinella pseudospiralis] >gi|954514434|gb|KRZ42450.1| hypothetical protein T4C_10587, partial [Trichinella pseudospiralis]	0	0	1	11.23	18.97	8.08	5.46	2.51	1.11	2.81	174.77	163.14	115.41
TPS_07593_1s	Extracellular	Signal peptide	0.1568	0.0485	0.837	0.3327	0.1106	0.0053	0.2532	0.201	0.2849	0.0034		Protein piccolo [Trichinella pseudospiralis]	0	0	0	0.17	1.1	0	0.05	1.73	1.89	3.16	0.14	0.21	0.39
TPS_07783_1s	Cell membrane	Signal peptide|Transmembrane domain	0.2422	0.1361	0.26	0.7226	0.0335	0.0061	0.2986	0.4945	0.2979	0.0073	yes	hypothetical protein T4A_231 [Trichinella pseudospiralis]	0	0	1	0.37	0	0	0.33	0.92	0.8	0.67	1.75	4.44	2.91
TPS_06101_1s	Extracellular	Signal peptide	0.1258	0.0499	0.9599	0.0994	0.09	0.0055	0.1335	0.1072	0.1759	0.002		Chymotrypsin-C [Trichinella pseudospiralis]	1	-1	-1	8235.31	8768.13	14915	14343.7	23.15	18.61	19.32	3.14	2.53	1.66
TPS_06233_1s	Extracellular	Signal peptide	0.166	0.0564	0.9676	0.1114	0.0589	0.0049	0.128	0.1642	0.1198	0.0008	yes	hypothetical protein T4E_1705 [Trichinella pseudospiralis]	0	0	1	0.27	0	0.99	1.6	0.93	0	0.81	3.39	2.69	5.65
TPS_02725_1s	Extracellular	Signal peptide	0.1599	0.0537	0.9147	0.2303	0.0231	0.0019	0.1752	0.2221	0.1819	0.0003		hypothetical protein T4B_543 [Trichinella pseudospiralis]	1	0	0	63.82	56.23	89.65	64.95	11.57	11.68	9.65	6.5	4.76	7.65
TPS_03082_1s	Extracellular	Signal peptide	0.0781	0.0372	0.9411	0.0401	0.0199	0.0046	0.1321	0.1875	0.1187	0.0036	yes	hypothetical protein T4D_8036, partial [Trichinella pseudospiralis]	0	1	-1	157.33	147.85	70.54	160.4	3282.92	3260.69	3208.58	6.12	0	15.56
TPS_05626_1s	Extracellular	Signal peptide	0.251	0.074	0.8714	0.1802	0.0543	0.0031	0.1976	0.3006	0.2452	0.0014		Ubiquitin carboxyl-terminal hydrolase 4 [Trichinella pseudospiralis]	0	0	0	23.09	32.54	24.82	16.41	82.93	83.8	76.8	18.44	8.84	5.68
TPS_05023_1s	Extracellular	Signal peptide	0.2099	0.0852	0.9324	0.1853	0.0717	0.0032	0.1186	0.1056	0.0988	0.0025		Protease inhibitor kunitoxin-Tel1 [Trichinella pseudospiralis] >gi|954422634|gb|KRY74027.1| Protease inhibitor kunitoxin-Tel1 [Trichinella pseudospiralis] >gi|954440602|gb|KRY88905.1| Protease inhibitor kunitoxin-Tel1 [Trichinella pseudospiralis] >gi|954509497|gb|KRZ37781.1| Protease inhibitor kunitoxin-Tel1 [Trichinella pseudospiralis]	-1	0	1	19.68	10.16	10.65	6.69	27.2	22.97	25.32	247.64	353.37	172.72
TPS_00464_1s	Extracellular	Signal peptide	0.1441	0.0619	0.9777	0.0496	0.0281	0.0021	0.0572	0.1247	0.079	0.0012		WAP four-disulfide core domain protein 2 [Trichinella pseudospiralis] >gi|954434434|gb|KRY83325.1| WAP four-disulfide core domain protein 2 [Trichinella pseudospiralis] >gi|954505856|gb|KRZ34323.1| WAP four-disulfide core domain protein 2 [Trichinella pseudospiralis] >gi|954517870|gb|KRZ45745.1| WAP four-disulfide core domain protein 2 [Trichinella pseudospiralis]	1	0	0	1078.34	111.96	215.58	859.46	1.89	0.55	0	0.16	0	0
TPS_08717_1s	Extracellular	Signal peptide	0.2611	0.0709	0.9407	0.1598	0.0887	0.0051	0.0899	0.1781	0.1666	0.0017	yes	hypothetical protein T4E_8369 [Trichinella pseudospiralis] >gi|954419816|gb|KRY71389.1| hypothetical protein T4A_1361 [Trichinella pseudospiralis] >gi|954440925|gb|KRY89206.1| hypothetical protein T4D_6046 [Trichinella pseudospiralis] >gi|954490696|gb|KRZ20174.1| hypothetical protein T4B_4171 [Trichinella pseudospiralis] >gi|954508109|gb|KRZ36472.1| hypothetical protein T4C_1362 [Trichinella pseu…	0	0	0	4.85	0	3.12	4.29	1.79	2.5	2.1	12.69	20.92	20.33
TPS_05818_1s	Extracellular	Signal peptide	0.0741	0.0348	0.9723	0.0665	0.0488	0.0146	0.0718	0.0798	0.0949	0.0067	yes	hypothetical protein T05_11541, partial [Trichinella murrelli] >gi|954526637|gb|KRZ51268.1| hypothetical protein T02_9818, partial [Trichinella nativa]	0	0	0	204.18	69.88	74.57	109.76	485.31	462.64	452.54	85.79	83.12	134.07
TPS_04469_1s	Extracellular	Signal peptide	0.1644	0.0597	0.9529	0.1874	0.0948	0.0164	0.1595	0.0998	0.1854	0.005	yes	hypothetical protein T4A_7373, partial [Trichinella pseudospiralis] >gi|954490425|gb|KRZ19942.1| hypothetical protein T4B_3707, partial [Trichinella pseudospiralis] >gi|954499513|gb|KRZ28205.1| hypothetical protein T4C_7942, partial [Trichinella pseudospiralis]	1	0	-1	74.19	46.74	45.31	69.9	24.45	25.55	24.03	1.16	1.93	0.83
TPS_02187_1s	Cell membrane		0.1584	0.0813	0.2339	0.7476	0.0714	0.0045	0.3207	0.115	0.2244	0.0211		Neurotrimin [Trichinella pseudospiralis]	0	0	0	70.71	64.39	37.6	46.55	55.96	62.1	59.26	21.78	22.16	22.84
TPS_09068_1s	Extracellular	Signal peptide	0.1448	0.0853	0.953	0.0715	0.0615	0.0022	0.0426	0.1159	0.0916	0.0007	yes	hypothetical protein T4E_5388 [Trichinella pseudospiralis] >gi|954414103|gb|KRY66254.1| hypothetical protein T4A_2404 [Trichinella pseudospiralis] >gi|954432680|gb|KRY81829.1| hypothetical protein T4D_9183 [Trichinella pseudospiralis] >gi|954490133|gb|KRZ19698.1| hypothetical protein T4B_4079 [Trichinella pseudospiralis] >gi|954497545|gb|KRZ26338.1| hypothetical protein T4C_10765 [Trichinella pse…	-1	0	1	2.62	4.78	0	0.29	126.54	127.47	116.2	558.86	154.74	102.57
TPS_09554_2s	Extracellular	Signal peptide	0.2192	0.0403	0.9418	0.1258	0.0788	0.0084	0.2111	0.2636	0.196	0.0066		Transmembrane protease serine 2 [Trichinella pseudospiralis]	0	0	1	0	0	0	0	0	0.66	1.67	28.89	41.86	12.25
TPS_00919_1s	Nucleus		0.4466	0.512	0.059	0.1443	0.5149	0.0276	0.1429	0.0513	0.0232	0.0113	yes					0	0	0	0.68	0	0	0	0	0	0
TPS_08926_1s	Extracellular	Signal peptide	0.2199	0.1126	0.8733	0.177	0.0627	0.0188	0.1363	0.1301	0.1331	0.0056		hypothetical protein T4C_8677 [Trichinella pseudospiralis]	0	0	0	6.93	4.66	4.67	4.65	8.66	7.8	10.99	4.39	4.46	2.99
TPS_08134_2s	Extracellular	Signal peptide	0.2101	0.0914	0.8132	0.2249	0.057	0.004	0.1834	0.2697	0.1367	0.007		Nidogen-1 [Trichinella pseudospiralis]	0	0	0	6.18	0	5.47	8.22	9.57	7.2	8.37	3.06	4.88	1.23
TPS_04288_1s	Cell membrane		0.1152	0.0282	0.3729	0.7458	0.078	0.0025	0.2365	0.2737	0.2523	0.0176		Carbonic anhydrase 2, partial [Trichinella pseudospiralis]	0	0	0	38.77	8.43	16.58	38.63	26.94	26.16	29.27	13.32	13.48	9.01
TPS_06838_1s	Extracellular	Signal peptide	0.0601	0.0253	0.9587	0.1265	0.0548	0.0057	0.1421	0.1853	0.1497	0.0021		hypothetical protein T4A_5144 [Trichinella pseudospiralis] >gi|954433807|gb|KRY82776.1| hypothetical protein T4D_16328 [Trichinella pseudospiralis]	-1	1	0	8.55	30.18	2.72	8.04	1335.15	1170.24	1237.14	8.02	11.87	12.33
TPS_00640_1s	Cell membrane|Lysosome/Vacuole	Signal peptide|Transmembrane domain	0.2418	0.135	0.1089	0.6913	0.0389	0.0073	0.3503	0.7472	0.6065	0.0077		Leucine-rich repeat and immunoglobulin-like domain-containing nogo receptor-interacting protein 2, partial [Trichinella pseudospiralis] >gi|954420607|gb|KRY72124.1| Leucine-rich repeat and immunoglobulin-like domain-containing nogo receptor-interacting protein 2, partial [Trichinella pseudospiralis] >gi|954420608|gb|KRY72125.1| Leucine-rich repeat and immunoglobulin-like domain-containing nogo re…	0	0	0	50.25	27.59	33.97	63.32	53.13	74.75	61.72	8.86	8.35	7.36
TPS_05502_1s	Cell membrane	Signal peptide|Transmembrane domain	0.22	0.1801	0.3205	0.6572	0.0307	0.0312	0.2926	0.4891	0.3149	0.0817		Protein eva-1 [Trichinella pseudospiralis] >gi|954501202|gb|KRZ29814.1| Protein eva-1 [Trichinella pseudospiralis] >gi|954510355|gb|KRZ38582.1| Protein eva-1 [Trichinella pseudospiralis]	0	0	0	44.43	46.45	39.04	34.17	28.46	27.07	28.83	7.7	8.37	6.51
TPS_02274_1s	Extracellular	Signal peptide	0.1289	0.0772	0.8859	0.3507	0.1101	0.0012	0.146	0.1273	0.2177	0.037	yes	hypothetical protein T4B_2694 [Trichinella pseudospiralis]	0	0	0	0.71	0	0	0.17	3.52	3.6	4.17	0.71	0.69	0.76
TPS_02736_1s	Extracellular	Signal peptide	0.1335	0.043	0.9569	0.1313	0.0456	0.0107	0.121	0.1699	0.2489	0.0118		Tissue-type plasminogen activator [Trichinella pseudospiralis] >gi|954433218|gb|KRY82276.1| Tissue-type plasminogen activator [Trichinella pseudospiralis] >gi|954491475|gb|KRZ20856.1| Tissue-type plasminogen activator [Trichinella pseudospiralis] >gi|954509425|gb|KRZ37713.1| Tissue-type plasminogen activator [Trichinella pseudospiralis]	-1	1	1	5.98	15.88	5.21	1.85	1257.15	1739.99	1625.49	409.93	546.44	382.91
TPS_06531_1s	Extracellular	Signal peptide	0.0915	0.0445	0.9641	0.1228	0.081	0.0042	0.1508	0.1049	0.1197	0.0008		hypothetical protein T4E_1226 [Trichinella pseudospiralis] >gi|954422704|gb|KRY74090.1| hypothetical protein T4A_2347 [Trichinella pseudospiralis] >gi|954439403|gb|KRY87784.1| hypothetical protein T4D_12373 [Trichinella pseudospiralis] >gi|954500351|gb|KRZ29002.1| hypothetical protein T4B_7535 [Trichinella pseudospiralis] >gi|954514885|gb|KRZ42881.1| hypothetical protein T4C_5068 [Trichinella pse…	0	0	0	155.11	4.44	29.56	131.22	52.53	51.74	51.37	58.13	67.34	111.65
TPS_01390_2s	Cell membrane	Signal peptide|Transmembrane domain	0.1569	0.036	0.0534	0.6425	0.0419	0.0079	0.2636	0.1507	0.2633	0.0045		Acetylcholine receptor subunit beta-like 2, partial [Trichinella pseudospiralis]	0	0	0	6.95	0	4.71	2.21	5.91	6.03	3.83	0.38	0	0.59
TPS_07537_1s	Extracellular	Signal peptide	0.0365	0.1155	0.9304	0.1233	0.0138	0.1657	0.0952	0.2363	0.0688	0.0452	yes	hypothetical protein T4A_8422 [Trichinella pseudospiralis]	0	0	0	242.68	489.33	455.6	592.01	460	477.28	470.79	131.73	111.38	158.62
TPS_07949_1s	Extracellular	Signal peptide	0.2521	0.171	0.7569	0.1532	0.0279	0.0054	0.1768	0.1378	0.0951	0.0035		Collagen alpha-2(IV) chain, partial [Trichinella pseudospiralis] >gi|954508166|gb|KRZ36525.1| Collagen alpha-2(IV) chain, partial [Trichinella pseudospiralis]	0	0	0	42.77	10.56	20.21	25.2	90.04	85.71	84.32	15.49	18.62	95.56
TPS_05962_1s	Endoplasmic reticulum	Signal peptide	0.3025	0.2301	0.2894	0.2886	0.1493	0.0186	0.5586	0.1998	0.2318	0.051	yes	hypothetical protein T4E_3379, partial [Trichinella pseudospiralis]	0	0	0	1.47	0	0	0	5.36	6.64	5.94	0.69	0.93	1.07
TPS_00691_1s	Cell membrane		0.0923	0.026	0.4292	0.8677	0.089	0.0073	0.1368	0.1929	0.2113	0.0403		Suppressor of lurcher protein 1 [Trichinella pseudospiralis]	1	0	-1	32.82	32.61	24.07	30.08	4.91	3.93	5.43	0.14	0.12	0.55
TPS_02011_1s	Cell membrane	Signal peptide|Transmembrane domain	0.1844	0.1678	0.2308	0.7693	0.0294	0.0182	0.2116	0.4992	0.2862	0.1066	yes	hypothetical protein T4D_12655 [Trichinella pseudospiralis]	0	0	0	0.64	0.1	0	0.7	0.94	0.37	0.86	0.64	1.57	0.25
TPS_02485_2s	Extracellular	Signal peptide	0.1147	0.0658	0.9306	0.359	0.0495	0.0036	0.2258	0.1462	0.2176	0.0126	yes	hypothetical protein T4A_5277 [Trichinella pseudospiralis]	0	1	0	0	0	0	0	4.28	5.92	5.89	0	0	0
TPS_01401_1s	Extracellular	Signal peptide	0.1232	0.0358	0.9197	0.0943	0.0726	0.0011	0.1323	0.144	0.1456	0.0038	yes	hypothetical protein T4E_319 [Trichinella pseudospiralis] >gi|954425339|gb|KRY76567.1| hypothetical protein T4A_9392 [Trichinella pseudospiralis] >gi|954425340|gb|KRY76568.1| hypothetical protein T4A_9392 [Trichinella pseudospiralis]	0	0	0	61.64	53.09	51.64	63.01	6.46	15.44	13.43	14.36	8.87	29.89
TPS_02844_1s	Extracellular	Signal peptide	0.2116	0.0668	0.7185	0.2093	0.0512	0.0087	0.4148	0.4399	0.3787	0.0027		Cathepsin B-like cysteine proteinase 6, partial [Trichinella pseudospiralis]	-1	0	0	64.32	31.29	20.24	38.72	421.15	417.65	404.02	147.87	135.42	205.88
TPS_03383_1s	Extracellular	Signal peptide	0.1898	0.0671	0.9717	0.2009	0.0334	0.005	0.0785	0.0671	0.0741	0.0039	yes	hypothetical protein T4A_13569, partial [Trichinella pseudospiralis] >gi|954493479|gb|KRZ22609.1| hypothetical protein T4B_9324, partial [Trichinella pseudospiralis] >gi|954507298|gb|KRZ35710.1| hypothetical protein T4C_4632, partial [Trichinella pseudospiralis]	-1	0	0	0.53	0.16	0.48	0.51	8.86	8.81	8.07	3.49	5.2	8.03
TPS_05229_1s	Extracellular	Signal peptide	0.226	0.0793	0.6835	0.2107	0.0619	0.0015	0.3297	0.1218	0.2935	0.0099		Ephrin-B2, partial [Trichinella patagoniensis]	0	0	1	41.35	13.97	14.83	12.83	19.88	17.79	18.64	190.14	172.63	174.84
TPS_01578_1s	Extracellular	Signal peptide	0.2738	0.0585	0.8777	0.1868	0.0814	0.0062	0.1	0.0922	0.1133	0.0032		Enteropeptidase [Trichinella pseudospiralis]	0	1	-1	0.6	2.45	0.67	0.64	192.68	198.01	210.26	0.35	0.41	0.42
TPS_09495_1s	Cell membrane	Signal peptide|Transmembrane domain	0.1417	0.0459	0.0514	0.7806	0.0693	0.0066	0.248	0.2094	0.2744	0.0134		Acetylcholine receptor subunit alpha-type unc-63 [Trichinella pseudospiralis] >gi|954418399|gb|KRY70081.1| Acetylcholine receptor subunit alpha-type unc-63 [Trichinella pseudospiralis] >gi|954511905|gb|KRZ40049.1| Acetylcholine receptor subunit alpha-type unc-63 [Trichinella pseudospiralis]	0	0	0	35.17	15.14	7.25	13.05	24.2	22.64	23.85	6.38	6.49	5.44
TPS_06220_1s	Cell membrane		0.1042	0.031	0.4999	0.8088	0.0737	0.0062	0.2019	0.2096	0.2112	0.0438		Uncharacterized protein T4A_894 [Trichinella pseudospiralis] >gi|954515286|gb|KRZ43264.1| Uncharacterized protein T4C_12111 [Trichinella pseudospiralis]	0	0	0	94.85	27.98	24.81	73.98	251.41	221.19	240.05	14.59	18.99	22.01
TPS_04631_2s	Endoplasmic reticulum	Signal peptide|Transmembrane domain	0.1851	0.3243	0.0167	0.1329	0.1074	0.0093	0.7892	0.3463	0.5266	0.0081		CCA tRNA nucleotidyltransferase 1, mitochondrial [Trichinella pseudospiralis] >gi|954507815|gb|KRZ36195.1| CCA tRNA nucleotidyltransferase 1, mitochondrial [Trichinella pseudospiralis]	0	0	0	3.28	2.27	0.77	3.7	1.38	2.82	0.79	4.42	2.01	1.72
TPS_03269_1s	Extracellular|Lysosome/Vacuole	Signal peptide	0.1593	0.0306	0.6817	0.1421	0.0479	0.0042	0.344	0.7208	0.2954	0.0009		Lysosomal aspartic protease, partial [Trichinella pseudospiralis] >gi|954440979|gb|KRY89254.1| Lysosomal aspartic protease, partial [Trichinella pseudospiralis] >gi|954492889|gb|KRZ22089.1| Lysosomal aspartic protease, partial [Trichinella pseudospiralis] >gi|954507619|gb|KRZ36011.1| Lysosomal aspartic protease, partial [Trichinella pseudospiralis]	-1	0	0	156.66	157.14	147.55	174.15	1897.65	1826.85	1856.41	792.17	602.88	494.61
TPS_05142_1s	Extracellular	Signal peptide	0.235	0.0713	0.9664	0.0754	0.069	0.0027	0.1106	0.1731	0.2018	0.0004		hypothetical protein T4C_8004, partial [Trichinella pseudospiralis]	0	0	0	47.6	49.69	44.35	36.66	12.73	11.76	16.16	11.43	13.69	11.71
TPS_08002_1s	Endoplasmic reticulum	Signal peptide|Transmembrane domain	0.2392	0.25	0.0798	0.2292	0.1149	0.0164	0.6923	0.2632	0.2845	0.0584		Chloride channel CLIC-like protein 1 [Trichinella pseudospiralis] >gi|954499914|gb|KRZ28586.1| Chloride channel CLIC-like protein 1 [Trichinella pseudospiralis]	0	0	0	34.35	42.61	47.93	57.01	92.5	86.41	90.79	36.65	55.41	26.23
TPS_04541_1s	Extracellular	Signal peptide	0.1144	0.0469	0.8919	0.1465	0.0372	0.0062	0.1222	0.1822	0.0911	0.0002		GLIPR1-like protein 1, partial [Trichinella pseudospiralis]	-1	1	1	3.06	6.48	14.39	0.33	2540.29	2606.38	2670.98	2515.27	3509.16	1707.21
TPS_07079_1s	Extracellular	Signal peptide	0.17	0.0974	0.7778	0.1466	0.0841	0.0024	0.357	0.2466	0.1749	0.0013		Carboxypeptidase E [Trichinella pseudospiralis]	0	0	0	1064.23	289.25	400.51	509.34	56.31	56.29	53.81	48.19	52.65	57.54
TPS_09983_1s	Extracellular	Signal peptide	0.1573	0.0637	0.929	0.1112	0.0768	0.0035	0.1388	0.2498	0.2982	0.0012	yes	hypothetical protein T12_7962 [Trichinella patagoniensis]	-1	0	1	16.86	60.32	65.69	1.79	2521.9	2667.71	2612.61	12947.8	15751.2	8523.74
TPS_01375_1s	Extracellular	Signal peptide	0.1479	0.032	0.9727	0.1261	0.0618	0.0118	0.1043	0.0969	0.1919	0.0013	yes	hypothetical protein T4A_9533 [Trichinella pseudospiralis] >gi|954503114|gb|KRZ31657.1| hypothetical protein T4B_3815 [Trichinella pseudospiralis] >gi|954509932|gb|KRZ38187.1| hypothetical protein T4C_452 [Trichinella pseudospiralis]	0	0	0	63.83	65.95	64.17	69.15	84.59	87.81	71.13	44.55	37.46	116.83
TPS_08401_2s	Endoplasmic reticulum	Signal peptide|Transmembrane domain	0.1171	0.0663	0.0242	0.2502	0.1547	0.0106	0.705	0.1498	0.2964	0.0151		GPI-anchored wall transfer protein 1 [Trichinella pseudospiralis]	0	0	0	3.05	20.29	1.68	4.8	1.61	2.3	2.05	3.72	1.01	2.27
TPS_01314_1s	Extracellular	Signal peptide	0.1089	0.1047	0.8817	0.096	0.0778	0.0097	0.1906	0.1249	0.1958	0.0006		Deoxyribonuclease-2-alpha [Trichinella zimbabwensis]	-1	1	0	9.79	1.84	2.48	4.02	451.51	452.6	483.3	36.73	34.72	29
TPS_00346_2s	Extracellular	Signal peptide	0.1621	0.1133	0.7414	0.3003	0.095	0.0188	0.3483	0.2023	0.3239	0.0447		Matrix metalloproteinase-14 [Trichinella pseudospiralis]	0	0	0	3.39	1.96	2.05	0.82	0.3	0	0.55	0.42	0.13	0.73
TPS_04553_1s	Extracellular	Signal peptide	0.168	0.0594	0.9131	0.1376	0.0476	0.0045	0.1864	0.1565	0.3436	0.0064		Uncharacterized protein T4E_9919 [Trichinella pseudospiralis] >gi|954419963|gb|KRY71527.1| Uncharacterized protein T4A_10800 [Trichinella pseudospiralis]	0	0	0	6.05	2.69	1.49	2.27	2.96	4.12	2.98	1.71	0.77	8.54
TPS_05157_1s	Extracellular	Signal peptide	0.1742	0.091	0.9177	0.2135	0.1126	0.0108	0.2331	0.0938	0.3049	0.0031		hypothetical protein T4A_1358 [Trichinella pseudospiralis]	0	0	0	11.71	4.25	4.25	4.21	5.47	6.97	6.5	3	1.85	2.17
TPS_08426_1s	Extracellular	Signal peptide	0.1892	0.0859	0.9212	0.242	0.0988	0.0147	0.1856	0.2328	0.1889	0.0019		hypothetical protein T4A_4233 [Trichinella pseudospiralis] >gi|954442139|gb|KRY90340.1| hypothetical protein T4D_13019 [Trichinella pseudospiralis] >gi|954491796|gb|KRZ21135.1| hypothetical protein T4B_10065 [Trichinella pseudospiralis] >gi|954507891|gb|KRZ36266.1| hypothetical protein T4C_7867 [Trichinella pseudospiralis]	0	0	0	190.24	49.17	59	228.25	512.57	488.38	512.77	24.59	22.22	35.8
TPS_07693_1s	Lysosome/Vacuole	Signal peptide|Transmembrane domain	0.1565	0.0451	0.0222	0.5407	0.0422	0.0039	0.4261	0.5705	0.4229	0.0093		Transmembrane 9 superfamily member 2 [Trichinella pseudospiralis]	0	0	0	32.95	31.33	32.3	34	50.31	57.6	55.12	20.03	20.48	8.15
TPS_08009_2s	Extracellular	Signal peptide	0.1293	0.0204	0.8127	0.2431	0.0532	0.0015	0.2862	0.2192	0.21	0.0022		Protein Wnt-4a [Trichinella pseudospiralis]	0	0	0	5.29	6	0	0.68	7.22	7.09	3.98	2.62	1.22	2.47
TPS_00780_2s	Cell membrane	Signal peptide	0.3909	0.1006	0.3138	0.5206	0.091	0.0058	0.22	0.319	0.2662	0.0148		Tyrosine-protein phosphatase Lar-like [Trichinella pseudospiralis]	0	0	0	29.82	0	24.24	35.4	32.21	29.04	32.21	1.19	2.21	3.16
TPS_07948_1s	Extracellular	Signal peptide	0.2377	0.1338	0.7948	0.2329	0.106	0.0073	0.1149	0.1856	0.2212	0.0261		A disintegrin and metalloproteinase with thrombospondin motifs 17 [Trichinella sp. T9]	0	0	0	1.28	0	0.58	0.76	8.48	7.37	7.8	5.21	7.28	4.7
TPS_07447_1s	Cell membrane|Lysosome/Vacuole	Signal peptide|Transmembrane domain	0.2057	0.1063	0.2647	0.7026	0.0696	0.0359	0.3831	0.7901	0.5878	0.0508		Neural proliferation differentiation and control protein 1, partial [Trichinella pseudospiralis]	1	-1	0	1761.9	2128.06	1777.99	1561.58	277.71	280.16	275.85	382.61	389.1	308.01
TPS_07330_1s	Cell membrane	Signal peptide|Transmembrane domain	0.2126	0.0996	0.1777	0.8527	0.0216	0.0161	0.2632	0.4297	0.3617	0.0235		Neuroglian [Trichinella pseudospiralis]	0	0	-1	84.12	107.71	46.75	39.35	37.14	35.77	37.49	1.86	2.53	2.74
TPS_06905_1s	Endoplasmic reticulum	Signal peptide	0.292	0.0826	0.2726	0.0647	0.1516	0.0257	0.8128	0.3928	0.4875	0.0228		Store-operated calcium entry-associated regulatory factor, partial [Trichinella zimbabwensis]	0	0	0	109.64	103.21	125.95	108.11	74.22	68.08	67.1	55.21	58.73	53.7
TPS_05299_2s	Endoplasmic reticulum	Signal peptide	0.1474	0.0681	0.477	0.1623	0.1259	0.0035	0.7592	0.2565	0.1558	0.0182		Sodium-dependent phosphate transport protein 2A, partial [Trichinella pseudospiralis] >gi|954509332|gb|KRZ37624.1| Sodium-dependent phosphate transport protein 2A, partial [Trichinella pseudospiralis]	0	1	0	45.81	24.2	20.31	23.45	159.83	168.25	161.1	6.86	6.78	3.33
TPS_03930_1s	Extracellular	Signal peptide	0.136	0.0631	0.9402	0.1001	0.1876	0.0057	0.3002	0.1416	0.1992	0.0015		Zinc carboxypeptidase A 1, partial [Trichinella pseudospiralis]	1	-1	0	1066.08	1248.12	1064.14	998.14	31.55	26.85	27.77	28.63	42.36	22.64
TPS_06970_1s	Extracellular	Signal peptide	0.1087	0.0399	0.974	0.1432	0.177	0.0168	0.1034	0.0958	0.133	0.0035		Chymotrypsin-like elastase family member 2A [Trichinella pseudospiralis]	0	0	0	6.72	0	10.57	16.87	0	0	0	0	0	0
TPS_00897_1s	Cell membrane	Signal peptide|Transmembrane domain	0.2116	0.1263	0.1778	0.8112	0.0244	0.0172	0.2676	0.5017	0.3266	0.0405		Neuropilin and tolloid-like protein 2 [Trichinella pseudospiralis]	0	0	0	2.16	2.13	1.5	1.52	2.71	1.94	2.56	0.67	1.48	0.58
TPS_01946_1s	Extracellular	Signal peptide	0.1967	0.0711	0.917	0.1155	0.2277	0.014	0.1457	0.0667	0.1702	0.0329	yes	hypothetical protein T4C_6178 [Trichinella pseudospiralis]	0	0	0	6.95	21.88	12.38	8.4	9.85	8.31	8.57	0.6	1.76	2.01
TPS_06056_1s	Extracellular	Signal peptide	0.1974	0.0542	0.9449	0.1721	0.0487	0.0041	0.2974	0.2084	0.1981	0.0009		Deoxyribonuclease-2-alpha [Trichinella papuae]	1	-1	0	3257.33	3604.72	7585.64	5875.92	0.18	0.23	0	24.29	25.55	12.83
TPS_03881_4s	Extracellular	Signal peptide	0.1975	0.1179	0.8477	0.1809	0.0507	0.0093	0.2307	0.1152	0.184	0.008		Collagen alpha-1(XV) chain [Trichinella pseudospiralis]	0	0	0	8.63	5.99	11.29	6.42	22.47	23.33	23.53	15.97	17.84	21.37
TPS_05816_1s	Extracellular	Signal peptide	0.094	0.035	0.9878	0.0223	0.057	0.0064	0.1316	0.0468	0.0626	0.0013	yes	hypothetical protein T4E_11599, partial [Trichinella pseudospiralis] >gi|954491342|gb|KRZ20739.1| hypothetical protein T4B_13236, partial [Trichinella pseudospiralis]	0	-1	0	883.71	544.34	593	848.73	84.02	88.87	94.75	273.22	240.48	442
TPS_02349_1s	Extracellular	Signal peptide	0.1724	0.0612	0.9476	0.2628	0.0723	0.0014	0.1401	0.1508	0.1747	0.0008		hypothetical protein T07_6592 [Trichinella nelsoni]	0	1	0	1.19	0	0	0.58	13.69	19.6	15.82	0	0.07	0.05
TPS_02389_1s	Extracellular	Signal peptide	0.1288	0.0496	0.9019	0.1324	0.1146	0.0086	0.167	0.1355	0.2002	0.0056		Cullin-2 [Trichinella pseudospiralis]	0	0	0	12.85	10.58	6.37	8.67	7.91	6.47	8.22	3.32	3.76	3.97
TPS_06764_2s	Cell membrane	Signal peptide|Transmembrane domain	0.2466	0.127	0.1608	0.8069	0.0193	0.0039	0.3158	0.527	0.3553	0.0371		Neural-cadherin [Trichinella pseudospiralis]	0	0	0	28.45	2.88	8.52	15.57	25.15	18.36	23.4	11.68	9.14	15.56
TPS_05982_1s	Cell membrane	Signal peptide|Transmembrane domain	0.2922	0.0858	0.2	0.8423	0.0265	0.0022	0.2144	0.4804	0.2899	0.0222		Integrin beta pat-3 [Trichinella pseudospiralis] >gi|954498079|gb|KRZ26843.1| Integrin beta pat-3 [Trichinella pseudospiralis] >gi|954512145|gb|KRZ40274.1| Integrin beta pat-3 [Trichinella pseudospiralis]	0	0	0	162.96	98.21	103.35	155.85	180.53	168.27	174.69	14.41	17.76	10.61
TPS_09183_1s	Extracellular	Signal peptide	0.238	0.1003	0.8056	0.0615	0.0941	0.0154	0.1328	0.0642	0.1576	0.0116	yes	hypothetical protein T4A_5032 [Trichinella pseudospiralis] >gi|954438299|gb|KRY86774.1| hypothetical protein T4D_8254 [Trichinella pseudospiralis] >gi|954499058|gb|KRZ27772.1| hypothetical protein T4B_14272 [Trichinella pseudospiralis] >gi|954510990|gb|KRZ39178.1| hypothetical protein T4C_2963 [Trichinella pseudospiralis]	-1	0	1	0.95	5.91	1.38	0.84	344.85	374.99	382.85	850.48	1018.39	739.6
TPS_00390_1s	Extracellular	Signal peptide	0.177	0.0499	0.8883	0.0921	0.072	0.0016	0.2238	0.1994	0.2772	0.0007	yes	hypothetical protein T4E_7974 [Trichinella pseudospiralis] >gi|954428288|gb|KRY79363.1| hypothetical protein T4A_4391 [Trichinella pseudospiralis] >gi|954503934|gb|KRZ32449.1| hypothetical protein T4B_1860 [Trichinella pseudospiralis] >gi|954518050|gb|KRZ45925.1| hypothetical protein T4C_13499 [Trichinella pseudospiralis]	0	0	0	159.33	324.74	253.93	177.73	45.41	42.11	32.14	54.54	41.18	91.67
TPS_01554_1s	Endoplasmic reticulum	Signal peptide|Transmembrane domain	0.1947	0.1482	0.116	0.1797	0.1251	0.0524	0.8589	0.4169	0.5685	0.0135		putative exonuclease GOR-like protein [Trichinella pseudospiralis] >gi|954428378|gb|KRY79422.1| putative exonuclease GOR-like protein [Trichinella pseudospiralis] >gi|954514981|gb|KRZ42970.1| putative exonuclease GOR-like protein [Trichinella pseudospiralis]	0	0	0	53.56	25.99	37.74	57.91	62.36	56.21	58.17	23.44	18.95	22.48
TPS_06234_1s	Extracellular	Signal peptide	0.1029	0.1291	0.9735	0.064	0.0644	0.0032	0.0819	0.0722	0.0953	0.0013	yes	hypothetical protein T4E_6118 [Trichinella pseudospiralis]	-1	1	0	0.92	0	0.56	0.23	474.49	508.07	527.08	29.47	27.6	25.63
TPS_00354_1s	Cell membrane	Signal peptide|Transmembrane domain	0.2481	0.131	0.2984	0.8396	0.0455	0.006	0.2596	0.4604	0.3232	0.0436		hypothetical protein T4A_9629 [Trichinella pseudospiralis] >gi|954505242|gb|KRZ33721.1| hypothetical protein T4B_11592 [Trichinella pseudospiralis] >gi|954517994|gb|KRZ45869.1| hypothetical protein T4C_1332 [Trichinella pseudospiralis]	0	0	1	0.47	0	0	0.11	0.3	0.77	0.64	2.62	5.11	4.56
TPS_01559_2s	Cytoplasm|Mitochondrion		0.6053	0.4995	0.0848	0.0345	0.669	0.0254	0.1719	0.0724	0.1899	0.0174		putative proline--tRNA ligase, mitochondrial [Trichinella pseudospiralis] >gi|954515053|gb|KRZ43042.1| putative proline--tRNA ligase, mitochondrial [Trichinella pseudospiralis]	0	0	0	21.81	30.89	23.48	21.53	29	22.87	32.11	4.9	4.36	2.91
TPS_02499_1s	Endoplasmic reticulum	Signal peptide|Transmembrane domain	0.2286	0.1925	0.0355	0.2941	0.0753	0.0127	0.8175	0.5145	0.5291	0.032		Calnexin [Trichinella pseudospiralis]	0	0	0	179.85	206.63	172.65	114.58	266.1	259.66	265.63	46.59	80.17	32.51
TPS_07563_1s	Extracellular	Signal peptide	0.0906	0.0344	0.9006	0.1256	0.0223	0.0326	0.273	0.3177	0.1941	0.0253		Transthyretin-like protein 46 [Trichinella pseudospiralis] >gi|954424147|gb|KRY75447.1| Transthyretin-like protein 46 [Trichinella pseudospiralis] >gi|954437788|gb|KRY86309.1| Transthyretin-like protein 46 [Trichinella pseudospiralis] >gi|954502131|gb|KRZ30710.1| Transthyretin-like protein 46 [Trichinella pseudospiralis] >gi|954512922|gb|KRZ41017.1| Transthyretin-like protein 46 [Trichinella pseu…	0	0	0	6.59	0	24.26	13.22	1.11	0	1.23	12.31	12.82	14.34
TPS_04769_1s	Cell membrane		0.0703	0.0282	0.2536	0.842	0.0752	0.0022	0.119	0.1671	0.1759	0.0385		Structural maintenance of chromosomes protein 1A [Trichinella spiralis]	1	0	0	139.43	235.1	153.05	114.94	29.29	26.88	25.07	11.41	9.6	13.13
TPS_05345_1s	Extracellular	Signal peptide	0.1676	0.0486	0.7608	0.1954	0.0392	0.0523	0.5278	0.5625	0.2665	0.0064		Gastric triacylglycerol lipase [Trichinella pseudospiralis]	0	0	0	71.77	93.26	45.67	54.32	47.61	39.6	42.76	24.26	19.85	23.31
TPS_09096_1s	Nucleus		0.3467	0.4735	0.343	0.1797	0.2971	0.1328	0.1456	0.0694	0.0924	0.0438	yes					0	0	0	0	0	0	0	0	0	0
TPS_04624_1s	Extracellular		0.4346	0.2421	0.4916	0.1181	0.3633	0.0044	0.2781	0.1023	0.1592	0.0311	yes	hypothetical protein T4E_4147 [Trichinella pseudospiralis]	0	0	0	31.26	3.45	9.16	19.32	14.61	20.34	16.02	5.55	4.3	7.51
TPS_05711_1s	Extracellular	Signal peptide	0.1539	0.0614	0.9442	0.157	0.0815	0.0031	0.2336	0.1917	0.2328	0.0016		hypothetical protein T4A_14475 [Trichinella pseudospiralis] >gi|954499626|gb|KRZ28312.1| hypothetical protein T4B_9338 [Trichinella pseudospiralis] >gi|954510677|gb|KRZ38889.1| hypothetical protein T4C_10008 [Trichinella pseudospiralis]	0	0	1	8.61	0	1.63	0.48	0.89	1.05	0.12	96.43	169.75	77.17
TPS_02223_1s	Extracellular	Signal peptide	0.0905	0.0377	0.975	0.2603	0.0183	0.0008	0.1317	0.1086	0.0948	0.0011	yes	hypothetical protein T4A_11665 [Trichinella pseudospiralis] >gi|954440002|gb|KRY88342.1| hypothetical protein T4D_12588 [Trichinella pseudospiralis] >gi|954504242|gb|KRZ32749.1| hypothetical protein T4B_7151 [Trichinella pseudospiralis] >gi|954515798|gb|KRZ43756.1| hypothetical protein T4C_1967 [Trichinella pseudospiralis]	0	0	0	3.23	8.54	0.64	0	11.16	14.39	12.28	0.76	0.32	0
TPS_04532_1s	Extracellular	Signal peptide	0.1703	0.0483	0.9396	0.1512	0.0951	0.0018	0.2766	0.1816	0.2248	0.0004		hypothetical protein T4B_9957, partial [Trichinella pseudospiralis]	-1	1	1	3.15	9.63	3.31	1.33	10578.9	11076	10960.4	968.04	1174.58	1022.24
TPS_02438_1s	Extracellular	Signal peptide	0.1744	0.0898	0.9152	0.2471	0.1025	0.0232	0.1505	0.3434	0.2162	0.0052		Bactericidal permeability-increasing protein [Trichinella pseudospiralis] >gi|954426000|gb|KRY77188.1| Bactericidal permeability-increasing protein [Trichinella pseudospiralis] >gi|954495564|gb|KRZ24485.1| Bactericidal permeability-increasing protein [Trichinella pseudospiralis] >gi|954514524|gb|KRZ42540.1| Bactericidal permeability-increasing protein [Trichinella pseudospiralis]	0	0	1	9.97	0.9	0.48	4	0.98	0.85	1.29	16.94	9.52	34.99
TPS_00156_1s	Extracellular	Signal peptide	0.0927	0.0286	0.9425	0.0922	0.0689	0.0071	0.1387	0.1153	0.164	0.0009	yes	hypothetical protein T4D_9790 [Trichinella pseudospiralis]	0	-1	0	562.17	620.39	599.12	474.71	110.24	86.69	96.73	148.23	140.17	278.16
TPS_07063_1s	Cell membrane	Signal peptide|Transmembrane domain	0.2264	0.1389	0.1762	0.7381	0.0207	0.0045	0.2369	0.5633	0.4839	0.0285		hypothetical protein T4B_3291 [Trichinella pseudospiralis] >gi|954512528|gb|KRZ40637.1| hypothetical protein T4C_3465 [Trichinella pseudospiralis]	-1	0	1	5.06	1.66	2.96	0.96	5.73	5.85	5.99	47.97	59.95	30.17
TPS_02237_1s	Extracellular	Signal peptide	0.1142	0.0468	0.9203	0.0933	0.0613	0.0083	0.1293	0.2011	0.0879	0.005	yes	hypothetical protein T4A_3209 [Trichinella pseudospiralis] >gi|954504213|gb|KRZ32720.1| hypothetical protein T4B_10324 [Trichinella pseudospiralis]	1	0	-1	97.15	31.19	50.82	93.28	48.72	49.85	46.93	0.27	0.69	0.62
TPS_02107_1s	Extracellular	Signal peptide	0.1147	0.0837	0.8851	0.1974	0.0641	0.066	0.1706	0.2726	0.1833	0.003	yes	hypothetical protein T4E_11200 [Trichinella pseudospiralis] >gi|954417543|gb|KRY69304.1| hypothetical protein T4A_10748 [Trichinella pseudospiralis] >gi|954487164|gb|KRZ16815.1| hypothetical protein T11_12217 [Trichinella zimbabwensis] >gi|954601745|gb|KRZ78669.1| hypothetical protein T10_13277 [Trichinella papuae]	0	0	0	15.23	17.41	5.97	6.61	20.98	21.61	25.44	6.08	5.49	4.65
TPS_01386_1s	Lysosome/Vacuole|Golgi apparatus	Signal peptide|Transmembrane domain	0.3151	0.0938	0.131	0.5443	0.0363	0.0053	0.5377	0.8468	0.8525	0.1235		Amyloid-like protein 2, partial [Trichinella pseudospiralis]	0	0	0	348.02	200.15	249.63	291.78	689.23	657.4	675.08	101.11	116.17	51.84
TPS_08158_1s	Extracellular	Signal peptide	0.1309	0.0287	0.9718	0.0185	0.0128	0.0014	0.1143	0.1244	0.1797	0.0066	yes	hypothetical protein T4A_6725, partial [Trichinella pseudospiralis] >gi|954490962|gb|KRZ20406.1| hypothetical protein T4B_12938, partial [Trichinella pseudospiralis] >gi|954512921|gb|KRZ41016.1| hypothetical protein T4C_10003, partial [Trichinella pseudospiralis]	0	0	0	347.55	266.94	182.67	298.02	640.98	759.15	752.01	670.52	527.39	867.04
TPS_05655_1s	Extracellular	Signal peptide	0.1895	0.0441	0.8821	0.1044	0.0533	0.0209	0.2724	0.4714	0.2583	0.0012	yes	hypothetical protein T4E_6920 [Trichinella pseudospiralis] >gi|954421956|gb|KRY73397.1| hypothetical protein T4A_6762 [Trichinella pseudospiralis]	-1	0	1	1.5	0	0.81	2.42	28.35	34.68	31.81	231.43	202.17	189.79
TPS_01065_1s	Extracellular	Signal peptide	0.1594	0.0818	0.9033	0.1419	0.1156	0.0096	0.1583	0.1231	0.1614	0.0121	yes	hypothetical protein T4B_9739 [Trichinella pseudospiralis]	0	0	0	17.76	17.48	13.03	16.98	16.55	15.26	14.85	10.9	8.27	16.71
TPS_05411_1s	Extracellular	Signal peptide	0.1478	0.0922	0.7089	0.2155	0.0714	0.0132	0.3517	0.3542	0.2936	0.003		Acid ceramidase, partial [Trichinella pseudospiralis] >gi|954413126|gb|KRY65410.1| Acid ceramidase, partial [Trichinella pseudospiralis] >gi|954432563|gb|KRY81732.1| Acid ceramidase, partial [Trichinella pseudospiralis] >gi|954486884|gb|KRZ16543.1| Acid ceramidase, partial [Trichinella pseudospiralis] >gi|954510386|gb|KRZ38613.1| Acid ceramidase, partial [Trichinella pseudospiralis]	-1	0	1	6.43	12.54	4.76	2.05	60.66	65.02	59.76	128.24	136.58	61.42
TPS_08761_1s	Cell membrane		0.0623	0.0225	0.1546	0.7272	0.1002	0.0041	0.3007	0.2717	0.2341	0.0222	yes	hypothetical protein T4E_9530 [Trichinella pseudospiralis] >gi|954417316|gb|KRY69097.1| hypothetical protein T4A_10230 [Trichinella pseudospiralis] >gi|954440920|gb|KRY89201.1| hypothetical protein T4D_4256 [Trichinella pseudospiralis] >gi|954484835|gb|KRZ14550.1| hypothetical protein T4B_14677 [Trichinella pseudospiralis] >gi|954507018|gb|KRZ35449.1| hypothetical protein T4C_5466 [Trichinella ps…	0	0	0	36.28	37.87	17.14	30.33	47.18	40.94	42.02	35.43	34.96	43.31
TPS_00976_2s	Cytoplasm		0.3974	0.3684	0.1804	0.0628	0.3722	0.0131	0.1056	0.1111	0.0695	0.0537	yes					0	0	0	0	0	0	0	0	0	0
TPS_07652_1s	Extracellular	Signal peptide	0.184	0.055	0.959	0.1256	0.077	0.0052	0.0541	0.1554	0.0864	0.005	yes	hypothetical protein T4A_11919 [Trichinella pseudospiralis] >gi|954494308|gb|KRZ23346.1| hypothetical protein T4B_11542 [Trichinella pseudospiralis] >gi|954510273|gb|KRZ38506.1| hypothetical protein T4C_2979 [Trichinella pseudospiralis]	0	-1	1	30.8	16.94	2.57	11.5	6.14	7.14	4.39	482.16	554.18	270.77
TPS_08866_2s	Extracellular	Signal peptide	0.1846	0.0727	0.9467	0.1837	0.0662	0.0096	0.0639	0.1374	0.1481	0.0065		Prion-like-(Q/N-rich) domain-bearing protein 25 [Trichinella pseudospiralis]	0	0	0	12.47	0	2.9	6.04	5.45	6.03	6.46	2.64	4.81	1.47
TPS_08484_1s	Cell membrane		0.1224	0.0313	0.2239	0.7966	0.0755	0.0043	0.2093	0.3585	0.2223	0.0261		Protein TolB [Trichinella pseudospiralis] >gi|954501634|gb|KRZ30229.1| Protein TolB [Trichinella pseudospiralis]	0	0	1	15.86	9.04	9.49	23.58	16.21	17.09	16.78	126.47	128.77	70.41
TPS_07836_2s	Cell membrane|Lysosome/Vacuole	Signal peptide|Transmembrane domain	0.2711	0.1769	0.1748	0.6984	0.0296	0.0133	0.2485	0.6839	0.5022	0.028		Low-density lipoprotein receptor-related protein 2, partial [Trichinella pseudospiralis]	0	0	1	0.73	1.45	0	0	0	0	0.01	7.97	9.45	4.6
TPS_08192_1s	Extracellular	Signal peptide	0.129	0.0745	0.8394	0.2211	0.0551	0.0022	0.2017	0.1829	0.2559	0.0012	yes	hypothetical protein T4D_369 [Trichinella pseudospiralis]	0	1	0	4.41	8.85	2.8	3.39	32.85	46.13	35.75	2.11	1.28	0.78
TPS_07539_1s	Extracellular	Signal peptide	0.1957	0.0818	0.9432	0.1291	0.0549	0.0034	0.0681	0.1674	0.1143	0.0017	yes	hypothetical protein T4A_7208 [Trichinella pseudospiralis] >gi|954502144|gb|KRZ30723.1| hypothetical protein T4B_14805 [Trichinella pseudospiralis] >gi|954512919|gb|KRZ41014.1| hypothetical protein T4C_12386 [Trichinella pseudospiralis]	-1	0	0	3.46	3.04	2.09	4.31	32.2	39.08	42.86	14.62	15.11	15.18
TPS_05780_1s	Endoplasmic reticulum	Signal peptide|Transmembrane domain	0.2055	0.1292	0.0406	0.1433	0.1417	0.0059	0.908	0.3119	0.4066	0.0174		Thioredoxin-related transmembrane protein 1 [Trichinella pseudospiralis]	0	0	0	54.69	34.28	31.41	41.88	179.74	187.34	176.11	80.1	58.78	130.86
TPS_00619_1s	Cell membrane	Signal peptide	0.4024	0.0713	0.3829	0.4865	0.073	0.0064	0.3789	0.4763	0.4587	0.0264		Beta-mannosidase [Trichinella pseudospiralis]	0	0	0	15.39	14.02	14.05	13.38	34.55	31.04	34.72	9.84	12.66	11.21
TPS_07936_1s	Cell membrane|Lysosome/Vacuole	Signal peptide|Transmembrane domain	0.2357	0.1807	0.0849	0.6069	0.0426	0.0048	0.2418	0.7437	0.5996	0.0675		Protein amnionless, partial [Trichinella pseudospiralis]	1	0	0	44.26	17.35	25.77	42.21	5.39	5.73	5.56	0.82	1.04	0.74
TPS_05335_3s	Extracellular	Signal peptide	0.1837	0.0859	0.9478	0.2035	0.041	0.0056	0.2051	0.2423	0.2551	0.0006		Vacuolar protein sorting-associated protein 54, partial [Trichinella pseudospiralis]	0	0	0	2.01	14.92	5.08	4.16	1.42	1.21	0.51	0.41	0.42	0.31
TPS_02344_1s	Extracellular	Signal peptide	0.1067	0.0722	0.622	0.1235	0.0319	0.0015	0.2798	0.138	0.1103	0.0094		Kinesin-like protein KIF14, partial [Trichinella pseudospiralis]	-1	1	0	0.86	0	0	0.23	24.27	27.42	28.25	1.37	1.34	1.48
TPS_00381_1s	Extracellular	Signal peptide	0.1828	0.0528	0.9131	0.0882	0.0492	0.008	0.2114	0.1787	0.1734	0.0011		Venom allergen 5.01 [Trichinella pseudospiralis] >gi|954503964|gb|KRZ32479.1| Venom allergen 5.01 [Trichinella pseudospiralis] >gi|954517989|gb|KRZ45864.1| Venom allergen 5.01 [Trichinella pseudospiralis]	-1	1	0	0.4	0	0	0	268.33	280.58	288.27	0.66	1.04	1.5
TPS_01112_1s	Cell membrane	Signal peptide|Transmembrane domain	0.1679	0.1093	0.197	0.877	0.0185	0.017	0.2574	0.4944	0.3444	0.0495		Cubilin [Trichinella pseudospiralis]	0	0	0	7.77	12.39	11.33	4.93	27.08	26.44	25.62	4.05	4.13	3.09
TPS_05785_1s	Extracellular	Signal peptide	0.1315	0.1253	0.9167	0.1424	0.1143	0.0039	0.1885	0.1448	0.1312	0.0022	yes	hypothetical protein T4E_303 [Trichinella pseudospiralis] >gi|954413319|gb|KRY65575.1| hypothetical protein T4A_6073 [Trichinella pseudospiralis] >gi|954442567|gb|KRY90743.1| hypothetical protein T4D_15892 [Trichinella pseudospiralis] >gi|954488316|gb|KRZ17942.1| hypothetical protein T4B_10114 [Trichinella pseudospiralis] >gi|954510192|gb|KRZ38431.1| hypothetical protein T4C_2194 [Trichinella pse…	0	0	0	203.29	134.12	125.28	411.65	139.25	145.89	131.07	327.89	237.61	398.06
TPS_03243_1s	Extracellular	Signal peptide	0.3944	0.1682	0.6094	0.4455	0.1586	0.008	0.253	0.101	0.2215	0.073	yes	hypothetical protein T4B_15268 [Trichinella pseudospiralis]	1	0	-1	65.3	91.67	42.48	65.21	17.27	16.5	15.36	0.66	1.16	1.25
TPS_08838_1s	Extracellular|Lysosome/Vacuole	Signal peptide	0.3048	0.0787	0.7223	0.22	0.0919	0.0067	0.332	0.6063	0.32	0.0231		Serine/threonine-protein kinase mig-15 [Trichinella pseudospiralis] >gi|954497512|gb|KRZ26307.1| Serine/threonine-protein kinase mig-15 [Trichinella pseudospiralis] >gi|954510402|gb|KRZ38624.1| Serine/threonine-protein kinase mig-15 [Trichinella pseudospiralis]	-1	0	0	6.85	8.39	5.18	5.47	66.91	60.72	63.8	26.52	27.68	37.25
TPS_02574_1s	Endoplasmic reticulum	Signal peptide|Transmembrane domain	0.2238	0.1661	0.1155	0.2419	0.0895	0.0397	0.789	0.3809	0.5835	0.0777		Malectin [Trichinella pseudospiralis]	0	0	1	17.24	4.29	15.68	6.63	48.5	57.49	51.83	69.49	62.25	52.21
TPS_05086_1s	Extracellular	Signal peptide	0.193	0.0316	0.8315	0.241	0.0718	0.0026	0.267	0.3014	0.176	0.0025		Alpha-L-fucosidase [Trichinella pseudospiralis] >gi|954424351|gb|KRY75633.1| Alpha-L-fucosidase [Trichinella pseudospiralis] >gi|954439247|gb|KRY87642.1| Alpha-L-fucosidase [Trichinella pseudospiralis] >gi|954495116|gb|KRZ24069.1| Alpha-L-fucosidase [Trichinella pseudospiralis] >gi|954515600|gb|KRZ43565.1| Alpha-L-fucosidase [Trichinella pseudospiralis]	0	0	0	66	32.5	42.3	63.16	16.77	15.67	16.01	4.9	5.82	1.14
TPS_03754_1s	Endoplasmic reticulum	Signal peptide|Transmembrane domain	0.2238	0.221	0.0202	0.1642	0.1506	0.0259	0.89	0.2275	0.3805	0.0286		DnaJ -like protein subfamily C member 16 [Trichinella pseudospiralis]	0	0	0	31.78	29.59	25.28	30.09	47.65	46.54	46.55	60.79	63.49	30.84
TPS_02956_1s	Extracellular	Signal peptide	0.1531	0.0575	0.926	0.0512	0.1059	0.0154	0.2013	0.1726	0.3196	0.0004		Neuroendocrine protein 7B2 [Trichinella pseudospiralis] >gi|954419487|gb|KRY71088.1| Neuroendocrine protein 7B2 [Trichinella pseudospiralis] >gi|954441196|gb|KRY89459.1| Neuroendocrine protein 7B2 [Trichinella pseudospiralis] >gi|954485097|gb|KRZ14803.1| Neuroendocrine protein 7B2 [Trichinella pseudospiralis] >gi|954497166|gb|KRZ25979.1| Neuroendocrine protein 7B2 [Trichinella pseudospiralis]	0	0	0	2873.45	1989.02	1998.66	2166.65	222.63	206.59	212.33	184.7	161.34	502.29
TPS_04490_1s	Extracellular	Signal peptide	0.1531	0.0526	0.9339	0.1324	0.0951	0.0019	0.2134	0.1211	0.1927	0.0003		ADP-ribose pyrophosphatase, mitochondrial [Trichinella pseudospiralis]	-1	0	1	0.67	0	2.94	0	2.14	3.44	1.8	1095.79	1548.51	1175.13
TPS_05774_1s	Lysosome/Vacuole	Signal peptide	0.2944	0.0891	0.6108	0.1283	0.0317	0.0021	0.4738	0.6232	0.3856	0.1358		Alpha-N-acetylglucosaminidase [Trichinella pseudospiralis]	0	0	0	5.99	4.03	2.43	2.13	12.6	12.42	13.89	1.31	2.09	1.04
TPS_05799_1s	Extracellular	Signal peptide	0.1927	0.0527	0.9813	0.1562	0.065	0.0111	0.1185	0.2349	0.2506	0.0031	yes	hypothetical protein T4E_1952, partial [Trichinella pseudospiralis] >gi|954422084|gb|KRY73511.1| hypothetical protein T4A_10950, partial [Trichinella pseudospiralis]	0	0	0	0	0	0	4.05	68.67	71.12	0	59.11	142.75	12.89
Protein_ID	Localizations	Signals	Cytoplasm	Nucleus	Extracellular	Cell membrane	Mitochondrion	Plastid	Endoplasmic reticulum	Lysosome/Vacuole	Golgi apparatus	Peroxisome
TPS_09044_2s	Extracellular	Signal peptide	0.2449	0.0336	0.8963	0.141	0.0509	0.0007	0.1973	0.4537	0.2807	0.0003		hypothetical protein T4A_315, partial [Trichinella pseudospiralis]	-1	0	1	0	0	0	0	3.64	3.46	5.72	22.75	2.89	4.52
TPS_07582_1s	Extracellular	Signal peptide	0.2644	0.2123	0.8298	0.1211	0.0432	0.0086	0.1179	0.066	0.0625	0.0008		Collagen alpha-1(IV) chain [Trichinella pseudospiralis]	0	0	0	39.91	30.31	37.74	53.25	81.59	76.74	75.78	52.19	45.9	224.34
TPS_09035_1s	Extracellular	Signal peptide	0.1782	0.0363	0.9081	0.1303	0.0584	0.0008	0.1989	0.3775	0.2315	0.0004						0	0	0	0.29	0	0	0	0	0	0
TPS_08408_1s	Extracellular	Signal peptide	0.3005	0.0936	0.8809	0.1431	0.3592	0.0046	0.2266	0.1981	0.2955	0.0519	yes	hypothetical protein T4E_3561 [Trichinella pseudospiralis]	0	1	0	2.8	1.58	0.77	0	43	71.93	82.22	0.92	0.96	1.66
TPS_00089_1s	Extracellular	Signal peptide	0.1982	0.0811	0.945	0.1771	0.0594	0.0054	0.3764	0.1799	0.2633	0.0016		Deoxyribonuclease-2-alpha [Trichinella zimbabwensis]	0	0	0	44.21	19.4	22.95	37.84	20.94	21.9	19.08	2.38	2.94	1.8
TPS_09178_1s	Cell membrane|Lysosome/Vacuole|Golgi apparatus	Signal peptide|Transmembrane domain	0.2208	0.0663	0.1394	0.5881	0.03	0.0032	0.3702	0.792	0.7256	0.0446		Lysosomal acid phosphatase [Trichinella pseudospiralis]	0	0	-1	30.32	31.65	31.11	41.17	51.07	53.8	47.66	5.54	4.54	3.97
TPS_03475_1s	Extracellular	Signal peptide	0.2122	0.0559	0.8273	0.1487	0.1087	0.003	0.2017	0.3727	0.3237	0.0007		C2 domain-containing protein 5 [Trichinella pseudospiralis]	-1	1	1	0	0	0	0	221.55	280.06	266.95	212.76	55.28	66.91
TPS_03963_2s	Golgi apparatus	Signal peptide|Transmembrane domain	0.2373	0.1404	0.1676	0.4692	0.0681	0.0181	0.284	0.5681	0.7578	0.0458		Golgi apparatus protein 1 -like protein, partial [Trichinella pseudospiralis] >gi|954420994|gb|KRY72490.1| Golgi apparatus protein 1 -like protein, partial [Trichinella pseudospiralis] >gi|954492247|gb|KRZ21529.1| Golgi apparatus protein 1 -like protein, partial [Trichinella pseudospiralis] >gi|954504135|gb|KRZ32644.1| Golgi apparatus protein 1 -like protein, partial [Trichinella pseudospiralis]	0	0	0	20.72	51.98	50.64	46.82	89.25	86.89	85.55	17.05	14.62	8.11
TPS_03587_1s	Extracellular	Signal peptide	0.2279	0.0768	0.8909	0.1651	0.1266	0.0082	0.1731	0.1493	0.1847	0.0054	yes	hypothetical protein T4E_4860 [Trichinella pseudospiralis] >gi|954412802|gb|KRY65142.1| hypothetical protein T4A_2343 [Trichinella pseudospiralis] >gi|954435425|gb|KRY84199.1| hypothetical protein T4D_9268 [Trichinella pseudospiralis]	1	0	0	28.04	48.67	27.55	22.94	8.59	9.24	9.55	2.96	2.69	1.3
TPS_06059_1s	Extracellular	Signal peptide	0.1635	0.0354	0.9384	0.1572	0.0437	0.0017	0.4479	0.2078	0.2425	0.001		Deoxyribonuclease-2-alpha [Trichinella pseudospiralis]	1	-1	0	3096.03	1789.78	6838.46	3865.5	0	0.87	0	0.63	0.53	0.44
TPS_09868_1s	Nucleus		0.338	0.5882	0.0134	0.1455	0.3492	0.0126	0.118	0.0526	0.0486	0.1692	yes	hypothetical protein T10_10017 [Trichinella papuae]	0	0	0	0	0	0	0.4	16.65	14.16	9.96	0	0	0
TPS_03230_1s	Extracellular	Signal peptide	0.1361	0.044	0.9371	0.1022	0.0571	0.0083	0.1394	0.0977	0.1005	0.0038		hypothetical protein T4A_7438 [Trichinella pseudospiralis] >gi|954443640|gb|KRY91756.1| hypothetical protein T4D_12475 [Trichinella pseudospiralis] >gi|954501328|gb|KRZ29936.1| hypothetical protein T4B_13323 [Trichinella pseudospiralis] >gi|954516503|gb|KRZ44437.1| hypothetical protein T4C_7379 [Trichinella pseudospiralis]	0	0	0	40.18	119.24	76.2	53.85	27.78	27.18	29.13	35.48	25.57	27.07
TPS_09246_2s	Cell membrane	Signal peptide|Transmembrane domain	0.2038	0.1195	0.0826	0.6726	0.0695	0.0101	0.4676	0.5668	0.3681	0.0388		Bone morphogenetic protein receptor type-2 [Trichinella pseudospiralis] >gi|954418530|gb|KRY70201.1| Bone morphogenetic protein receptor type-2 [Trichinella pseudospiralis]	0	0	0	80.12	49.48	57.99	93.64	182.33	167.63	183.34	6.75	9.55	7.61
TPS_03259_1s	Extracellular	Signal peptide	0.1507	0.0827	0.9782	0.0849	0.0495	0.0012	0.0536	0.1707	0.0876	0.0006	yes	hypothetical protein T4E_7652 [Trichinella pseudospiralis] >gi|954414636|gb|KRY66697.1| hypothetical protein T4A_5529 [Trichinella pseudospiralis] >gi|954507605|gb|KRZ35997.1| hypothetical protein T4C_11073 [Trichinella pseudospiralis]	1	0	-1	365.12	562.34	585.54	428.04	44.02	46.5	37.55	7.88	5.16	7.91
TPS_03389_1s	Extracellular	Signal peptide	0.1674	0.0614	0.9418	0.1609	0.0503	0.0149	0.147	0.0922	0.1795	0.0068		Uncharacterized protein T4E_3762 [Trichinella pseudospiralis] >gi|954415235|gb|KRY67223.1| Uncharacterized protein T4A_7336 [Trichinella pseudospiralis] >gi|954493467|gb|KRZ22597.1| Uncharacterized protein T4B_7160 [Trichinella pseudospiralis] >gi|954507343|gb|KRZ35755.1| Uncharacterized protein T4C_13885 [Trichinella pseudospiralis]	0	0	0	318.86	40.72	63.19	193.55	10.6	9.17	9.27	50.64	48.58	65.89
TPS_02813_1s	Extracellular	Signal peptide	0.2222	0.0711	0.8681	0.2339	0.0861	0.0089	0.1439	0.1683	0.2434	0.0533		Papilin, partial [Trichinella pseudospiralis]	0	0	0	5.55	3.2	0.96	1.7	34.43	36.18	35.99	0.52	0.45	3.5
TPS_05884_3s	Extracellular|Lysosome/Vacuole	Signal peptide	0.2571	0.0648	0.7652	0.2034	0.0761	0.0008	0.5362	0.6308	0.1984	0.0047		N-acetyltransferase 10, partial [Trichinella pseudospiralis]	0	0	0	479.69	655.04	497.1	596.22	174.11	169.58	172.47	202.97	257.38	84.53
TPS_01971_1s	Extracellular	Signal peptide	0.1231	0.0463	0.7449	0.1499	0.091	0.0021	0.3361	0.3091	0.3268	0.0022		Protein Wnt-4 [Trichinella papuae]	0	0	1	32.77	13.31	15.59	17.5	14.61	12.45	12.03	69.47	67.82	34.97
TPS_09448_1s	Extracellular	Signal peptide	0.1948	0.0968	0.7103	0.4252	0.0999	0.0013	0.2945	0.1537	0.3159	0.0062		hypothetical protein T4A_8114 [Trichinella pseudospiralis] >gi|954494420|gb|KRZ23446.1| hypothetical protein T4B_618 [Trichinella pseudospiralis] >gi|954501436|gb|KRZ30038.1| hypothetical protein T4C_1776 [Trichinella pseudospiralis]	0	0	0	13.23	14.92	3.5	5.63	5.9	5.77	4.51	2.62	1.8	2.6
TPS_08723_2s	Extracellular	Signal peptide	0.1819	0.0518	0.9689	0.1037	0.05	0.0032	0.1108	0.1742	0.0883	0.001		Whey acidic protein [Trichinella pseudospiralis]	0	0	0	268.88	192.5	111.17	213.55	106.95	103.7	107.57	70.77	86.68	69.58
TPS_04862_2s	Extracellular	Signal peptide	0.2449	0.0336	0.8963	0.141	0.0509	0.0007	0.1973	0.4537	0.2807	0.0003		hypothetical protein T4A_315, partial [Trichinella pseudospiralis]	-1	0	1	0	0	0	0	3.64	3.46	5.72	22.75	2.89	4.52
TPS_07463_1s	Extracellular	Signal peptide	0.1686	0.0759	0.9443	0.2034	0.0998	0.0188	0.0823	0.1385	0.1602	0.0121	yes	hypothetical protein T4A_4274 [Trichinella pseudospiralis]	1	0	0	203.83	326.25	164.63	144.92	17.93	19.55	15.44	1.68	3.57	14.14
TPS_07511_1s	Extracellular	Signal peptide	0.2907	0.0989	0.872	0.1644	0.1327	0.0042	0.1921	0.2244	0.1615	0.0357	yes	hypothetical protein T4A_8379 [Trichinella pseudospiralis]	0	0	0	5.53	1.43	4.66	3.88	9.64	10.73	7.62	4.97	3.86	6.11
TPS_03221_1s	Extracellular	Signal peptide	0.1039	0.0433	0.9496	0.213	0.0974	0.0189	0.1807	0.1154	0.1637	0.0032		Zinc metalloproteinase nas-13 [Trichinella pseudospiralis]	0	0	0	48.9	3.06	10.87	22.69	1.52	1.48	1.86	22.3	9.49	44.64
TPS_02645_1s	Extracellular	Signal peptide	0.1949	0.0437	0.9532	0.1481	0.0792	0.0062	0.0733	0.2127	0.2357	0.0013		Zinc metalloproteinase nas-14 [Trichinella pseudospiralis] >gi|954496834|gb|KRZ25668.1| Zinc metalloproteinase nas-14 [Trichinella pseudospiralis]	0	-1	1	6.25	12.5	10.9	10.13	1.19	1.27	0.8	49.62	61.15	44.59
TPS_10035_1s	Cell membrane	Signal peptide|Transmembrane domain	0.2378	0.1401	0.2857	0.8548	0.0352	0.0186	0.1349	0.495	0.2754	0.0939		Leucine-rich repeat-containing protein let-4 [Trichinella pseudospiralis]	0	0	0	8.45	0.59	0.32	2.63	10.16	9.14	9.4	1.84	1.03	9.59
TPS_09780_1s	Extracellular	Signal peptide	0.2301	0.0592	0.8897	0.1355	0.0482	0.0033	0.1964	0.3577	0.2152	0.0008		Plancitoxin-1, partial [Trichinella pseudospiralis]	-1	0	1	0.74	0	1.01	0.36	10.74	12.48	12.75	256.83	288.88	168.76
TPS_07213_1s	Extracellular	Signal peptide	0.2095	0.125	0.8116	0.306	0.094	0.0224	0.1085	0.1111	0.173	0.0416		Mesocentin [Trichinella pseudospiralis]	-1	1	0	0.08	0	0	0	36.84	30.79	44.18	0.05	0.07	1.22
TPS_08870_1s	Cell membrane	Signal peptide|Transmembrane domain	0.169	0.0953	0.1602	0.7781	0.0195	0.0039	0.3274	0.3177	0.3877	0.0054		Protein dyf-8 [Trichinella pseudospiralis]	0	0	0	14.22	5.18	5.28	4.71	9.47	10.11	8.21	0.63	0.75	1.37
TPS_03712_1s	Lysosome/Vacuole	Signal peptide|Transmembrane domain	0.2782	0.1738	0.1904	0.5503	0.0432	0.0039	0.3186	0.5683	0.4364	0.0193		Protocadherin Fat 3 [Trichinella pseudospiralis]	0	0	0	0.57	0	0.98	0.54	7.89	9.34	7.35	1.86	1.96	0.89
TPS_06419_1s	Cell membrane	Signal peptide|Transmembrane domain	0.2968	0.2352	0.0676	0.5644	0.1085	0.0497	0.5276	0.3572	0.2373	0.0082		Meckelin [Trichinella pseudospiralis]	0	0	0	12.41	16.4	9.45	8.48	6.4	5.68	5.92	3.05	4.14	2.18
TPS_05639_1s	Extracellular	Signal peptide	0.222	0.1043	0.821	0.361	0.1142	0.0102	0.3098	0.2452	0.3804	0.0085		Follistatin-related protein 5 [Trichinella pseudospiralis]	0	0	0	136.79	90.17	67.35	79.72	51.36	51.2	56.73	53.01	46.28	52.36
TPS_00573_1s	Cytoplasm		0.5606	0.2865	0.1846	0.2248	0.3117	0.2361	0.3219	0.0664	0.2701	0.1636		hypothetical protein T4B_12061 [Trichinella pseudospiralis]	0	0	0	61.23	20.37	23.42	52.72	117.14	100.76	108.55	106.42	98.23	179.44
TPS_09701_1s	Cell membrane|Lysosome/Vacuole	Signal peptide|Transmembrane domain	0.2545	0.1242	0.1959	0.7418	0.0369	0.0059	0.1989	0.6002	0.4063	0.0246	yes	hypothetical protein T4B_2091, partial [Trichinella pseudospiralis]	1	0	0	180.33	112.55	129.14	183.18	25.04	21	19.91	6.35	8.79	14.4
TPS_08116_2s	Endoplasmic reticulum	Signal peptide	0.3345	0.168	0.3146	0.275	0.2632	0.0099	0.5931	0.1826	0.3162	0.1503		Protein FAM63A [Trichinella pseudospiralis] >gi|954511141|gb|KRZ39324.1| Protein FAM63A [Trichinella pseudospiralis]	0	0	0	114.04	101.88	118.69	153.02	115.84	113.73	109.61	44.33	46.15	38.49
TPS_05660_1s	Extracellular	Signal peptide	0.1709	0.0638	0.9597	0.1021	0.1432	0.0093	0.0847	0.1121	0.1255	0.0058	yes	hypothetical protein T4D_2957 [Trichinella pseudospiralis]	0	-1	1	255.96	175.82	163.03	274.21	31.97	35.69	29.22	1672.49	1979.49	3377.71
TPS_04182_1s	Extracellular	Signal peptide	0.209	0.1195	0.8709	0.1504	0.0428	0.0105	0.0872	0.1808	0.1755	0.0155		Uncharacterized protein T4A_12303 [Trichinella pseudospiralis]	0	0	0	1.29	0	0.72	0.68	2.83	4.92	5.89	0.16	0.42	0
TPS_08849_1s	Extracellular	Signal peptide	0.1844	0.0735	0.9465	0.1854	0.0652	0.0098	0.0639	0.1378	0.1475	0.0065		Prion-like-(Q/N-rich) domain-bearing protein 25 [Trichinella pseudospiralis]	0	0	0	12.91	11.65	7.06	10.21	7.67	5.26	5.09	3.54	2.63	1.59
TPS_04503_1s	Extracellular	Signal peptide	0.2876	0.2821	0.613	0.1515	0.1974	0.0443	0.3886	0.1701	0.4235	0.0918	yes	hypothetical protein T4C_1962 [Trichinella pseudospiralis]	-1	1	1	0.44	2.32	0.63	0.22	155.55	171.82	157.95	71.92	83.36	54.09
TPS_05025_1s	Extracellular	Signal peptide	0.1408	0.057	0.9362	0.128	0.1086	0.0037	0.1572	0.1579	0.2188	0.0017	yes	hypothetical protein T4D_17056 [Trichinella pseudospiralis] >gi|954509475|gb|KRZ37759.1| hypothetical protein T4C_1208 [Trichinella pseudospiralis]	0	0	0	70.35	199.33	93.81	71.15	84.4	92.3	73.21	122.18	106.89	92.71
TPS_03490_1s	Extracellular	Signal peptide	0.1345	0.058	0.9478	0.1735	0.0762	0.0167	0.0831	0.1421	0.1522	0.0062	yes	hypothetical protein T4A_14447 [Trichinella pseudospiralis] >gi|954437124|gb|KRY85705.1| hypothetical protein T4D_4332 [Trichinella pseudospiralis] >gi|954491711|gb|KRZ21064.1| hypothetical protein T4B_11991 [Trichinella pseudospiralis] >gi|954513953|gb|KRZ41995.1| hypothetical protein T4C_2091 [Trichinella pseudospiralis]	0	0	0	65.97	154.65	119.23	63.7	10.84	10.7	8.56	4.45	6.09	31.42
TPS_08404_1s	Cell membrane	Signal peptide|Transmembrane domain	0.2649	0.2178	0.1185	0.5899	0.073	0.076	0.3878	0.3772	0.3265	0.0585	yes	hypothetical protein T4A_1521, partial [Trichinella pseudospiralis]	0	0	0	25.28	41.21	18.91	24.8	28.81	27.06	27.34	19.65	23.55	13
TPS_00342_1s	Extracellular	Signal peptide	0.101	0.0334	0.9532	0.1055	0.0631	0.0016	0.1249	0.2073	0.1096	0.002	yes	hypothetical protein T4E_10121 [Trichinella pseudospiralis] >gi|954311057|gb|KRX98801.1| hypothetical protein T4E_8470 [Trichinella pseudospiralis] >gi|954428062|gb|KRY79137.1| hypothetical protein T4A_10632 [Trichinella pseudospiralis] >gi|954428145|gb|KRY79220.1| hypothetical protein T4A_3302 [Trichinella pseudospiralis] >gi|954443170|gb|KRY91306.1| hypothetical protein T4D_1799 [Trichinella ps…	0	0	1	0.47	0	0.56	0.46	0.21	0.19	0.94	211.04	186.6	131.02
TPS_04343_1s	Extracellular	Signal peptide	0.1224	0.0997	0.9639	0.0839	0.1176	0.0075	0.0569	0.0944	0.1469	0.0002	yes	hypothetical protein T4B_11241 [Trichinella pseudospiralis]	-1	1	1	7.74	17.41	18.76	1.54	5909.44	6392.24	6017.1	2857.33	2334.61	2215.5
TPS_02230_1s	Extracellular	Signal peptide	0.1989	0.0417	0.8888	0.1598	0.0848	0.0059	0.1633	0.1498	0.0804	0.0013		Serine protease 30 [Trichinella pseudospiralis]	1	-1	-1	37389.8	37414.2	62420.7	53286.3	1.42	1.23	1.16	0.37	0.23	0.4
TPS_03277_1s	Extracellular	Signal peptide	0.2115	0.0632	0.7874	0.3159	0.1204	0.01	0.1248	0.1816	0.2716	0.0221		hypothetical protein T02_5992 [Trichinella nativa] >gi|954533529|gb|KRZ57993.1| hypothetical protein T02_5992 [Trichinella nativa]	0	0	0	20.61	17.33	24.74	31.8	25.05	19.15	17.24	2.49	2.78	2.12
TPS_05799_2s	Extracellular	Signal peptide	0.196	0.053	0.9797	0.1496	0.0639	0.0108	0.1245	0.2144	0.221	0.0023	yes	hypothetical protein T4E_1952, partial [Trichinella pseudospiralis] >gi|954422084|gb|KRY73511.1| hypothetical protein T4A_10950, partial [Trichinella pseudospiralis]	-1	0	1	10.8	0	5.6	0	412.41	406.8	503.29	529.62	544.47	425.86
TPS_01041_1s	Cell membrane	Signal peptide|Transmembrane domain	0.2656	0.1929	0.253	0.7572	0.0317	0.0088	0.1869	0.4737	0.3091	0.0276		Contactin-associated protein like 5-1 [Trichinella pseudospiralis] >gi|954509022|gb|KRZ37330.1| Contactin-associated protein like 5-1 [Trichinella pseudospiralis]	0	1	-1	30.37	36.47	21.76	20.55	66.02	69.71	71.13	1.44	3.18	1.43
TPS_03408_1s	Extracellular	Signal peptide	0.1085	0.0402	0.9409	0.1398	0.0354	0.0021	0.1891	0.1852	0.1416	0.0029		Transthyretin-like protein 52 [Trichinella pseudospiralis] >gi|954300200|gb|KRX88976.1| Transthyretin-like protein 52 [Trichinella pseudospiralis] >gi|954413844|gb|KRY66028.1| Transthyretin-like protein 52 [Trichinella pseudospiralis] >gi|954490398|gb|KRZ19918.1| Transthyretin-like protein 52 [Trichinella pseudospiralis] >gi|954507306|gb|KRZ35718.1| Transthyretin-like protein 52 [Trichinella pseu…	0	0	0	1055.4	425.41	315.5	451.85	181.53	170.21	158.3	70.95	57.5	73.56
TPS_05823_1s	Extracellular	Signal peptide	0.1939	0.0628	0.9512	0.1389	0.0589	0.0042	0.1137	0.1031	0.1293	0.006		WAP four-disulfide core domain protein 3 [Trichinella papuae]	0	0	0	31.95	76.68	16.01	16.45	15.15	16.53	18.49	3.76	3.94	3.3
TPS_01408_1s	Cell membrane	Signal peptide|Transmembrane domain	0.2159	0.0835	0.296	0.6954	0.0218	0.0063	0.2024	0.3309	0.5106	0.0147		Latent-transforming growth factor beta-binding protein 2 [Trichinella pseudospiralis] >gi|954509879|gb|KRZ38134.1| Latent-transforming growth factor beta-binding protein 2 [Trichinella pseudospiralis]	0	0	0	2.8	0.24	0.37	0.88	6.19	8.08	6.62	0	0	0.57
TPS_00457_1s	Cytoplasm|Nucleus		0.5039	0.5985	0.3365	0.1058	0.1477	0.122	0.4952	0.1156	0.2241	0.1509		E3 ubiquitin-protein ligase [Trichinella sp. T8]	0	0	0	318.28	97.76	152.2	224.78	173.21	150.17	156.98	142.21	119.32	115.42
TPS_10034_1s	Cell membrane	Signal peptide|Transmembrane domain	0.2662	0.1466	0.2433	0.8267	0.0347	0.0185	0.1444	0.5626	0.3045	0.2165		Leucine-rich repeat-containing protein egg-6 [Trichinella pseudospiralis]	0	0	1	21.19	10.36	4.83	9.53	2.39	2.54	2.98	51.15	74.69	34.62
TPS_00981_2s	Extracellular	Signal peptide	0.1474	0.0489	0.9155	0.268	0.2061	0.0026	0.4262	0.2256	0.2492	0.0017	yes		0	0	0	8.53	23.59	22.91	29.84	21.34	34.67	29.01	1.22	2.69	1.89
TPS_02447_1s	Extracellular	Signal peptide	0.1874	0.1414	0.8451	0.0838	0.0626	0.0022	0.2087	0.0617	0.0854	0.0051	yes	hypothetical protein T4A_4819 [Trichinella pseudospiralis] >gi|954499976|gb|KRZ28642.1| hypothetical protein T4B_14393 [Trichinella pseudospiralis] >gi|954516507|gb|KRZ44441.1| hypothetical protein T4C_2225 [Trichinella pseudospiralis]	-1	1	0	0.46	1.84	0	0	145.03	185.27	170.52	19.43	35.02	12.95
TPS_05374_1s	Extracellular	Signal peptide	0.4555	0.2065	0.7121	0.2206	0.1226	0.0705	0.1737	0.0934	0.1361	0.0269	yes					0	0	0	0	0	0	0	0	0	0
TPS_03881_3s	Extracellular	Signal peptide	0.1963	0.1152	0.8421	0.193	0.0528	0.0092	0.228	0.1136	0.1857	0.0085						0	0	0	0	0	0	0	0	0	0
TPS_05804_1s	Extracellular	Signal peptide	0.2121	0.0247	0.9755	0.1003	0.0261	0.0008	0.075	0.3649	0.2273	0.0071		Nitrogen permease regulator 2-like protein [Trichinella sp. T8]	-1	0	1	5.55	4.57	0	2.03	20.32	22.92	18.15	65.64	94.38	39.37
TPS_03070_2s	Cell membrane	Signal peptide|Transmembrane domain	0.2391	0.1665	0.1916	0.8244	0.047	0.0058	0.1153	0.3352	0.2893	0.0514		Neurogenic locus notch -like protein 3 [Trichinella pseudospiralis] >gi|954420759|gb|KRY72267.1| Neurogenic locus notch -like protein 3 [Trichinella pseudospiralis]	0	0	0	1.12	0	0	0.11	3.15	4.37	0	0	0	0
TPS_03358_1s	Extracellular	Signal peptide	0.1083	0.0341	0.941	0.1813	0.0708	0.0032	0.132	0.1225	0.1515	0.0084		Uncharacterized protein T10_3398 [Trichinella papuae]	1	0	-1	33.87	37.08	46.78	36.1	34.83	39.16	39.94	0.4	0.36	0.28
TPS_09496_1s	Cell membrane|Lysosome/Vacuole	Signal peptide|Transmembrane domain	0.2408	0.1274	0.1208	0.7482	0.0765	0.0058	0.25	0.5924	0.4881	0.0829		Epidermal growth factor receptor, partial [Trichinella pseudospiralis] >gi|954511932|gb|KRZ40076.1| Epidermal growth factor receptor, partial [Trichinella pseudospiralis]	0	0	0	65.12	54.14	36.53	43.22	45.62	48.12	47.82	24.71	31.84	12.59
TPS_02789_1s	Extracellular	Signal peptide	0.111	0.0848	0.9495	0.0453	0.0379	0.0024	0.0731	0.0947	0.0503	0.0015	yes	hypothetical protein T08_13377 [Trichinella sp. T8]	1	0	0	83.43	46	56.83	80.63	5.71	3.29	7.74	4.31	1.88	7.69
TPS_00442_1s	Extracellular	Signal peptide	0.1265	0.0576	0.8613	0.1333	0.0474	0.0059	0.4143	0.1943	0.2215	0.0112		putative complexin-1 [Trichinella pseudospiralis]	1	-1	0	108.07	46.65	39.98	55.41	1.96	2.18	1.83	9.2	13.73	7.07
TPS_04667_1s	Mitochondrion	Signal peptide	0.2011	0.0853	0.2504	0.1059	0.4177	0.0055	0.1154	0.0604	0.0685	0.0148		putative asparagine--tRNA ligase, mitochondrial [Trichinella pseudospiralis] >gi|954513378|gb|KRZ41449.1| putative asparagine--tRNA ligase, mitochondrial [Trichinella pseudospiralis]	-1	0	1	3.18	2.07	1.96	0.52	10.36	10.75	11.42	11.71	15.08	7.07
TPS_02612_1s	Extracellular	Signal peptide	0.1876	0.1762	0.8694	0.0766	0.0598	0.0013	0.1092	0.1091	0.082	0.0017	yes	hypothetical protein T4E_2327 [Trichinella pseudospiralis]	0	-1	1	0.34	0	0.31	0	0.08	0.07	0.08	63.41	121.44	34.12
TPS_02346_1s	Extracellular	Signal peptide	0.1306	0.0413	0.9309	0.1434	0.0504	0.0059	0.2745	0.1358	0.1326	0.0034		Kinesin-like protein KIF14, partial [Trichinella pseudospiralis]	0	0	0	0	0	0	0.87	2.63	4.34	1.05	0.56	0	0.16
TPS_03627_1s	Endoplasmic reticulum|Golgi apparatus	Signal peptide|Transmembrane domain	0.135	0.036	0.0131	0.3449	0.0949	0.005	0.7937	0.4447	0.7582	0.0271		Transmembrane emp24 domain-containing protein 7 [Trichinella pseudospiralis] >gi|954418217|gb|KRY69915.1| Transmembrane emp24 domain-containing protein 7 [Trichinella pseudospiralis] >gi|954437158|gb|KRY85734.1| Transmembrane emp24 domain-containing protein 7 [Trichinella pseudospiralis] >gi|954500882|gb|KRZ29508.1| Transmembrane emp24 domain-containing protein 7 [Trichinella pseudospiralis] >gi|…	0	0	0	32.32	31.27	34.79	48.43	61.79	65.34	58.66	45.85	29.13	26.28
TPS_07406_1s	Extracellular	Signal peptide	0.1799	0.0606	0.9361	0.1363	0.1096	0.0008	0.1584	0.2608	0.362	0.0018	yes	hypothetical protein T4D_4675, partial [Trichinella pseudospiralis]	0	0	0	912.14	982	582.78	408.77	857.25	883.65	899.01	109.97	122.15	138.01
TPS_03831_1s	Cell membrane|Lysosome/Vacuole	Signal peptide|Transmembrane domain	0.1709	0.0903	0.0854	0.7318	0.0543	0.0239	0.4836	0.6621	0.4815	0.0589		TGF-beta receptor type-1 [Trichinella pseudospiralis]	0	0	0	6.87	0	0	0.7	35.74	29.56	30.6	4.93	5.71	4.3
TPS_01861_1s	Cell membrane	Signal peptide|Transmembrane domain	0.2995	0.1077	0.2713	0.7698	0.016	0.0043	0.1315	0.4025	0.3077	0.0397		Neurogenic locus notch -like protein 2 [Trichinella pseudospiralis] >gi|954428455|gb|KRY79499.1| Neurogenic locus notch -like protein 2 [Trichinella pseudospiralis] >gi|954516220|gb|KRZ44168.1| Neurogenic locus notch -like protein 2 [Trichinella pseudospiralis]	-1	1	0	2.34	1.51	1.36	1.43	22.97	21.36	23.03	3.89	4.51	1.82
TPS_00625_1s	Extracellular	Signal peptide	0.1013	0.0694	0.8939	0.06	0.0334	0.0013	0.178	0.1694	0.0886	0.0004	yes	hypothetical protein T4A_2954, partial [Trichinella pseudospiralis] >gi|954504493|gb|KRZ32992.1| hypothetical protein T4B_2514, partial [Trichinella pseudospiralis]	-1	1	1	0	2.43	0.95	0.39	997.88	1255.47	1212.56	907.65	749.38	564.3
TPS_07078_1s	Cell membrane	Signal peptide|Transmembrane domain	0.116	0.0517	0.0749	0.8979	0.0364	0.0174	0.336	0.3394	0.3199	0.0016		Metabotropic glutamate receptor 3 [Trichinella pseudospiralis]	1	0	-1	47.07	38.16	30.11	36.85	5.14	5.41	5.34	0.77	1.11	1.08
TPS_00179_1s	Cell membrane	Signal peptide	0.1508	0.1042	0.2011	0.6337	0.0456	0.0048	0.2059	0.2416	0.2847	0.0036		Acetylcholine receptor-like protein cup-4, partial [Trichinella pseudospiralis] >gi|954445039|gb|KRY93080.1| Acetylcholine receptor-like protein cup-4 [Trichinella pseudospiralis] >gi|954504404|gb|KRZ32907.1| Acetylcholine receptor-like protein cup-4, partial [Trichinella pseudospiralis] >gi|954518181|gb|KRZ46041.1| Acetylcholine receptor-like protein cup-4, partial [Trichinella pseudospiralis]	1	0	0	67.48	39.43	36.64	44.37	17.64	14.19	16.21	2.61	3.36	2.39
TPS_03085_1s	Extracellular	Signal peptide	0.1638	0.0905	0.9165	0.1361	0.097	0.0062	0.1132	0.0621	0.2004	0.0646		Chondroitin proteoglycan 2 [Trichinella pseudospiralis]	0	0	0	3.44	0.16	2.31	1.19	21.89	28.42	21.68	6.35	15.58	13.1
TPS_01983_1s	Endoplasmic reticulum	Signal peptide|Transmembrane domain	0.2834	0.2096	0.216	0.4184	0.0395	0.0222	0.4795	0.4028	0.3352	0.1139	yes	hypothetical protein T4A_13224 [Trichinella pseudospiralis] >gi|954416263|gb|KRY68145.1| hypothetical protein T4A_2101 [Trichinella pseudospiralis] >gi|954496196|gb|KRZ25069.1| hypothetical protein T4B_6407 [Trichinella pseudospiralis]	0	0	1	10.37	7.21	3.43	2.78	2.35	4.82	2.82	44.37	43.64	24.04
TPS_02654_1s	Extracellular	Signal peptide	0.1904	0.0788	0.9398	0.1226	0.0481	0.0022	0.1273	0.202	0.2024	0.0015		Uncharacterized protein T4E_10039 [Trichinella pseudospiralis]	0	0	0	103.05	103.4	141.22	143.45	52.99	64.68	56.33	45.8	27.21	42.26
TPS_05442_1s	Extracellular	Signal peptide	0.1646	0.085	0.9625	0.097	0.081	0.0025	0.1514	0.0893	0.1048	0.0013	yes	hypothetical protein T4E_5851 [Trichinella pseudospiralis] >gi|954422248|gb|KRY73665.1| hypothetical protein T4A_9459 [Trichinella pseudospiralis] >gi|954440806|gb|KRY89094.1| hypothetical protein T4D_3110 [Trichinella pseudospiralis] >gi|954505310|gb|KRZ33789.1| hypothetical protein T4B_12370 [Trichinella pseudospiralis] >gi|954509289|gb|KRZ37581.1| hypothetical protein T4C_13186 [Trichinella ps…	0	0	-1	4103.45	4782.7	5048.53	4638.7	14961.8	15811.9	15525.2	314.63	257.85	624.13
TPS_06581_1s	Extracellular	Signal peptide	0.2378	0.0779	0.5656	0.2236	0.0885	0.0058	0.369	0.1661	0.3616	0.0323		Cathepsin B [Trichinella pseudospiralis]	0	1	0	5.27	6.46	4.26	3.06	145.64	157.84	147.94	1.74	2.28	1.47
TPS_01147_1s	Extracellular	Signal peptide	0.0969	0.0403	0.8879	0.2198	0.0359	0.008	0.2276	0.1641	0.2015	0.0054		hypothetical protein T4E_10616 [Trichinella pseudospiralis]	0	0	0	69.26	44.76	26.87	34.66	47.49	44.5	39	4.05	7.48	2.56
TPS_06386_1s	Extracellular	Signal peptide	0.226	0.0856	0.9174	0.1624	0.0676	0.0157	0.3951	0.1852	0.2484	0.0014		Deoxyribonuclease-2-alpha, partial [Trichinella pseudospiralis]	0	0	0	11.44	0	0	7.84	0.42	0	0.11	0.3	0	0.2
TPS_08031_1s	Lysosome/Vacuole	Signal peptide|Transmembrane domain	0.2518	0.1228	0.1242	0.3302	0.0355	0.0161	0.5966	0.6437	0.5797	0.0138		Nicastrin [Trichinella pseudospiralis] >gi|954503341|gb|KRZ31874.1| Nicastrin [Trichinella pseudospiralis]	0	0	0	17.38	28.8	27.05	38.18	76.82	76.52	73.91	32.2	50.47	14.23
TPS_09188_1s	Extracellular	Signal peptide	0.1084	0.1471	0.6502	0.1335	0.1448	0.0049	0.3331	0.2483	0.2723	0.0066	yes	hypothetical protein T4E_4560 [Trichinella pseudospiralis]	0	0	0	0	3.94	0	0	1.17	0.76	0.32	0.61	0.38	2.17
TPS_02058_1s	Extracellular	Signal peptide	0.3479	0.1054	0.3624	0.1506	0.096	0.0037	0.286	0.2714	0.2265	0.0052		Aromatic-L-amino-acid decarboxylase [Trichinella pseudospiralis] >gi|954503606|gb|KRZ32131.1| Aromatic-L-amino-acid decarboxylase [Trichinella pseudospiralis]	0	0	0	4.2	6.92	4.09	2.69	21.08	20.41	22.7	49.43	19.31	9.46
TPS_01568_1s	Extracellular	Signal peptide	0.1662	0.0415	0.8557	0.2695	0.1077	0.0037	0.2553	0.1794	0.2602	0.0039		Neural/ectodermal development factor IMP-L2 [Trichinella pseudospiralis] >gi|954515196|gb|KRZ43185.1| Neural/ectodermal development factor IMP-L2 [Trichinella pseudospiralis]	0	1	-1	227.49	52.99	100.08	66.08	483.4	483.9	471.84	2.79	4.71	4.13
TPS_08583_1s	Extracellular	Signal peptide	0.0853	0.0436	0.9761	0.0601	0.0913	0.0167	0.1341	0.0947	0.0868	0.0203	yes	hypothetical protein T4E_4402 [Trichinella pseudospiralis] >gi|954423911|gb|KRY75221.1| hypothetical protein T4A_10087 [Trichinella pseudospiralis] >gi|954440267|gb|KRY88589.1| hypothetical protein T4D_16409 [Trichinella pseudospiralis] >gi|954504119|gb|KRZ32630.1| hypothetical protein T4B_9065 [Trichinella pseudospiralis] >gi|954512725|gb|KRZ40827.1| hypothetical protein T4C_4848 [Trichinella ps…	0	0	0	85.39	39.22	46.49	83.56	75.25	91.2	75.26	10.14	13.72	9.22
TPS_07595_1s	Extracellular	Signal peptide	0.1647	0.053	0.8937	0.2076	0.0828	0.0143	0.164	0.0768	0.1017	0.0033		Protein piccolo [Trichinella pseudospiralis]	-1	1	1	0.85	1.68	1.51	0	405.03	413.07	426.75	101.4	141.31	202.14
TPS_09794_1s	Extracellular	Signal peptide	0.1434	0.071	0.8968	0.131	0.0575	0.0023	0.192	0.1418	0.1075	0.0009		hypothetical protein T4E_4833 [Trichinella pseudospiralis]	1	-1	-1	761.95	830.08	1149.59	1073.8	0.54	0.6	0.73	0.03	0	0.03
TPS_09961_1s	Extracellular	Signal peptide	0.1094	0.0494	0.9311	0.0568	0.1238	0.0218	0.0779	0.1064	0.1122	0.0006	yes	hypothetical protein T4E_10486 [Trichinella pseudospiralis] >gi|954425127|gb|KRY76365.1| hypothetical protein T4A_5679 [Trichinella pseudospiralis] >gi|954503662|gb|KRZ32185.1| hypothetical protein T4B_3794 [Trichinella pseudospiralis] >gi|954510703|gb|KRZ38909.1| hypothetical protein T4C_8887 [Trichinella pseudospiralis]	-1	0	1	73.83	93.79	100.49	135.55	577.23	647.86	616.26	3844.71	2900.08	7574.22
TPS_03515_1s	Extracellular	Signal peptide	0.1845	0.0853	0.9061	0.1766	0.0955	0.0098	0.1386	0.0988	0.143	0.0046		hypothetical protein T4A_7106 [Trichinella pseudospiralis] >gi|954496036|gb|KRZ24921.1| hypothetical protein T4B_6347 [Trichinella pseudospiralis] >gi|954509579|gb|KRZ37857.1| hypothetical protein T4C_12205 [Trichinella pseudospiralis]	0	0	0	26.06	6.42	6.36	13.46	4.11	5.4	4.8	3.22	3.06	5.27
TPS_03770_1s	Endoplasmic reticulum	Signal peptide	0.1183	0.138	0.3904	0.0972	0.0626	0.004	0.7048	0.1128	0.2766	0.0049		DnaJ -like protein subfamily C member 10 [Trichinella pseudospiralis] >gi|954511306|gb|KRZ39485.1| DnaJ -like protein subfamily C member 10 [Trichinella pseudospiralis] >gi|954511307|gb|KRZ39486.1| DnaJ -like protein subfamily C member 10 [Trichinella pseudospiralis]	0	0	0	71.05	24.89	22.65	32.19	74.55	64.58	60.61	8.18	13.83	3.93
TPS_08354_1s	Cell membrane|Golgi apparatus	Signal peptide|Transmembrane domain	0.2127	0.0524	0.1455	0.7818	0.0133	0.0073	0.2454	0.4793	0.6831	0.0408		Cuticlin-1, partial [Trichinella pseudospiralis]	0	0	0	8.72	7.57	2.44	3.24	4.59	5.28	4.51	1.7	2.95	0.76
TPS_08134_1s	Extracellular	Signal peptide	0.2101	0.0914	0.8132	0.2249	0.057	0.004	0.1834	0.2697	0.1367	0.007		Nidogen-1 [Trichinella pseudospiralis]	0	0	0	13.49	17.52	6.76	2.66	78.15	74.56	77.05	6.32	7.38	7.9
TPS_08808_1s	Extracellular	Signal peptide	0.1582	0.0653	0.8736	0.1823	0.0596	0.0071	0.1304	0.2376	0.1868	0.0051		Uncharacterized protein -like protein 2 [Trichinella pseudospiralis]	0	0	1	2.86	0	0.89	0.61	2.47	2.71	3.1	21.18	17.79	15.25
TPS_03654_1s	Cytoplasm|Golgi apparatus	Signal peptide	0.54	0.2037	0.1792	0.1786	0.2642	0.158	0.5333	0.3638	0.6968	0.1484		BSD domain-containing protein 1, partial [Trichinella pseudospiralis] >gi|954499561|gb|KRZ28251.1| BSD domain-containing protein 1, partial [Trichinella pseudospiralis] >gi|954505702|gb|KRZ34171.1| BSD domain-containing protein 1, partial [Trichinella pseudospiralis]	0	0	0	35.67	37.11	32.32	32.51	118.61	107.82	110.55	84.41	99.85	44.36
TPS_08866_1s	Extracellular	Signal peptide	0.1844	0.0735	0.9465	0.1854	0.0652	0.0098	0.0639	0.1378	0.1475	0.0065		Prion-like-(Q/N-rich) domain-bearing protein 25 [Trichinella pseudospiralis]	0	0	0	12.91	11.65	7.06	10.21	7.67	5.26	5.09	3.54	2.63	1.59
TPS_07254_1s	Cell membrane	Signal peptide|Transmembrane domain	0.2664	0.0876	0.2388	0.8387	0.0228	0.0038	0.2127	0.4168	0.2491	0.0233		Neurogenic locus protein delta, partial [Trichinella pseudospiralis]	0	0	0	40.66	71.39	52.29	68.78	29.15	23.81	25.39	16.77	16.48	21.11
TPS_02147_1s	Cell membrane	Signal peptide|Transmembrane domain	0.2474	0.1406	0.3315	0.6837	0.0256	0.0116	0.1573	0.3437	0.2488	0.0497		EGF-like domain-containing protein [Trichinella pseudospiralis] >gi|954501134|gb|KRZ29750.1| EGF-like domain-containing protein [Trichinella pseudospiralis]	0	0	0	17.02	5.31	2.17	3.89	52.29	44.27	49.83	2.54	2.57	5.39
TPS_09311_1s	Cell membrane		0.0726	0.0277	0.5129	0.8659	0.0735	0.0056	0.1135	0.2354	0.253	0.0907	yes	hypothetical protein T4E_9759 [Trichinella pseudospiralis] >gi|954421578|gb|KRY73038.1| hypothetical protein T4A_5779 [Trichinella pseudospiralis] >gi|954440637|gb|KRY88932.1| hypothetical protein T4D_3483 [Trichinella pseudospiralis] >gi|954495899|gb|KRZ24796.1| hypothetical protein T4B_4519 [Trichinella pseudospiralis] >gi|954509770|gb|KRZ38032.1| hypothetical protein T4C_9006 [Trichinella pseu…	0	0	1	2.18	0	0	0.71	2.97	2.78	1.69	19.23	29.16	17.88
TPS_04362_1s	Endoplasmic reticulum	Signal peptide	0.2301	0.0973	0.2033	0.1138	0.0642	0.0022	0.7665	0.244	0.3949	0.0189		Hypoxia up-regulated protein 1, partial [Trichinella pseudospiralis]	0	0	-1	78.58	182.33	79.41	53.63	175.77	179.9	181.35	5.24	11.07	6.98
TPS_06258_1s	Extracellular	Signal peptide	0.09	0.031	0.979	0.0893	0.0273	0.0043	0.109	0.1626	0.1627	0.0084	yes	hypothetical protein T10_12046 [Trichinella papuae]	1	-1	0	1761.2	545.29	471.32	1562.91	2.79	0	3.09	6.26	4.53	13.29
TPS_06749_1s	Extracellular	Signal peptide	0.325	0.1501	0.4577	0.337	0.0739	0.0121	0.1946	0.1263	0.1122	0.0132		Protein sidekick-1 [Trichinella pseudospiralis]	0	0	0	92.99	37.32	28.56	69.18	39.87	38.65	43.23	0.86	1.2	4
TPS_01675_1s	Extracellular	Signal peptide	0.1309	0.0528	0.9407	0.1955	0.0926	0.0112	0.1389	0.1125	0.1725	0.0044		Cyclin-K [Trichinella pseudospiralis]	-1	0	1	0.16	0	0.88	0.12	15.21	13.35	14.37	78.62	87.91	68.01
TPS_03070_1s	Cell membrane	Signal peptide|Transmembrane domain	0.2361	0.1683	0.1991	0.819	0.047	0.0056	0.1142	0.331	0.2907	0.05		Neurogenic locus notch -like protein 3 [Trichinella pseudospiralis]	0	0	0	0	0	0	0	0	0	4.39	5.8	6.89	4.93
TPS_03261_1s	Extracellular	Signal peptide	0.2367	0.0484	0.852	0.1745	0.08	0.0036	0.3432	0.3537	0.1783	0.0025		Snake venom 5'-nucleotidase, partial [Trichinella pseudospiralis] >gi|954414638|gb|KRY66699.1| Snake venom 5'-nucleotidase [Trichinella pseudospiralis] >gi|954492874|gb|KRZ22074.1| Snake venom 5'-nucleotidase [Trichinella pseudospiralis] >gi|954492875|gb|KRZ22075.1| Snake venom 5'-nucleotidase [Trichinella pseudospiralis] >gi|954492876|gb|KRZ22076.1| Snake venom 5'-nucleotidase [Trichinella pseud…	-1	1	0	8.57	1.85	3.09	3.55	2789.83	2837.83	2953.02	289.07	305.42	201.06
TPS_01132_1s	Endoplasmic reticulum	Signal peptide	0.3126	0.1776	0.2566	0.1633	0.1128	0.0412	0.4823	0.2986	0.3086	0.0084	yes	hypothetical protein T4A_12532 [Trichinella pseudospiralis] >gi|954491057|gb|KRZ20487.1| hypothetical protein T4B_4366 [Trichinella pseudospiralis] >gi|954491058|gb|KRZ20488.1| hypothetical protein T4B_4366 [Trichinella pseudospiralis]	0	0	0	1.52	0	0	2.23	33.99	33.71	27.22	6.49	1.68	5.44
TPS_04228_1s	Extracellular	Signal peptide	0.1923	0.0933	0.8041	0.2218	0.0703	0.0076	0.3103	0.2176	0.4294	0.0044		putative tyrosinase-like protein tyr-3 [Trichinella patagoniensis]	-1	0	1	0	0	0	0.08	4.56	5.39	5.27	3.01	4.97	3.79
TPS_05137_1s	Cell membrane|Lysosome/Vacuole	Signal peptide|Transmembrane domain	0.2282	0.1383	0.1223	0.7355	0.0628	0.0417	0.2878	0.6042	0.4653	0.0806		Beta-2-glycoprotein 1, partial [Trichinella pseudospiralis] >gi|954515653|gb|KRZ43618.1| Beta-2-glycoprotein 1, partial [Trichinella pseudospiralis]	0	0	0	83.92	13.88	26.95	46.16	145.43	142.52	143.27	180.46	142.14	119.89
TPS_07488_1s	Extracellular	Signal peptide	0.0772	0.0471	0.95	0.0251	0.0368	0.0129	0.2022	0.0656	0.056	0.0012	yes	hypothetical protein T4A_3034 [Trichinella pseudospiralis]	1	0	-1	2402	1240.16	4619.6	4975.44	8.74	5.93	9.61	2.04	2.84	2.99
TPS_08746_1s	Cell membrane		0.1361	0.0777	0.4439	0.5768	0.0801	0.0145	0.2113	0.1893	0.2281	0.0421		Glypican-4, partial [Trichinella pseudospiralis] >gi|954415457|gb|KRY67421.1| Glypican-4, partial [Trichinella pseudospiralis] >gi|954415458|gb|KRY67422.1| Glypican-4, partial [Trichinella pseudospiralis] >gi|954415459|gb|KRY67423.1| Glypican-4, partial [Trichinella pseudospiralis] >gi|954500401|gb|KRZ29050.1| Glypican-4, partial [Trichinella pseudospiralis]	0	0	0	72.96	55.24	49.47	78.69	102.87	95.98	98.31	39.73	35.76	62.73
TPS_00349_1s	Extracellular	Signal peptide	0.2851	0.1702	0.4232	0.3178	0.2545	0.0125	0.3878	0.3429	0.3423	0.0064		ADP-ribose pyrophosphatase, mitochondrial [Trichinella pseudospiralis]	-1	1	0	0.61	1.71	0.45	0.12	1345.15	1470.32	1461.71	55.28	117.01	61.6
TPS_05679_1s	Cell membrane	Signal peptide|Transmembrane domain	0.2392	0.0837	0.121	0.8387	0.0508	0.0123	0.1587	0.4627	0.3005	0.0434		Tyrosine-protein phosphatase 10D [Trichinella pseudospiralis]	0	0	0	46.06	20.69	39.51	58.71	112.84	102.55	106.23	35.96	35.72	28.83
TPS_10015_2s	Extracellular	Signal peptide	0.132	0.0481	0.9841	0.091	0.0542	0.0037	0.0799	0.0948	0.0871	0.0006		hypothetical protein T4E_8172, partial [Trichinella pseudospiralis]	0	0	1	0	0	0	5.3	0	1.94	0	21.92	25.65	64.86
TPS_05513_1s	Extracellular	Signal peptide	0.1468	0.0294	0.9577	0.1578	0.0896	0.0137	0.1766	0.1279	0.1119	0.005	yes	hypothetical protein T4C_8899, partial [Trichinella pseudospiralis]	0	0	0	266.67	143.77	176.95	201.63	70.56	88.55	87.34	114.47	98.88	88.17
TPS_04631_1s	Endoplasmic reticulum	Signal peptide|Transmembrane domain	0.1889	0.3256	0.0167	0.1314	0.1087	0.0087	0.787	0.3406	0.5304	0.0082		CCA tRNA nucleotidyltransferase 1, mitochondrial [Trichinella pseudospiralis] >gi|954507815|gb|KRZ36195.1| CCA tRNA nucleotidyltransferase 1, mitochondrial [Trichinella pseudospiralis]	0	0	0	22.2	29.26	22.4	22.36	18.87	18.94	19.89	28.63	21.99	16.12
TPS_04574_1s	Cell membrane	Signal peptide|Transmembrane domain	0.2719	0.1771	0.2897	0.7287	0.0375	0.0116	0.1973	0.4154	0.3817	0.0298		Protocadherin Fat 3 [Trichinella pseudospiralis]	0	0	0	0.91	1.83	0.63	0.32	1.84	1.3	2.23	1.67	2.38	1.11
TPS_06924_1s	Endoplasmic reticulum	Signal peptide	0.2023	0.1095	0.33	0.1407	0.0976	0.0087	0.9285	0.1781	0.2038	0.0162		Protein disulfide-isomerase A3 [Trichinella pseudospiralis] >gi|954413458|gb|KRY65693.1| Protein disulfide-isomerase A3 [Trichinella pseudospiralis] >gi|954413459|gb|KRY65694.1| Protein disulfide-isomerase A3 [Trichinella pseudospiralis]	0	0	0	148.92	234.39	205.69	136.53	382.92	387.97	379.22	91.6	122.69	78.37
TPS_04521_1s	Extracellular	Signal peptide	0.1721	0.0528	0.9459	0.1368	0.0845	0.0034	0.2526	0.1244	0.2075	0.0003		putative antigen [Trichinella pseudospiralis] >gi|954420009|gb|KRY71573.1| hypothetical protein T4A_7447 [Trichinella pseudospiralis] >gi|954513695|gb|KRZ41755.1| hypothetical protein T4C_3512 [Trichinella pseudospiralis]	-1	0	1	14.9	27.79	38.03	1.59	187.19	199.7	195.73	6357.09	8207.81	5551.96
TPS_05675_1s	Extracellular	Signal peptide	0.2115	0.0887	0.8903	0.2487	0.0815	0.0146	0.0746	0.1765	0.1665	0.0107		Peroxidasin -like protein [Trichinella pseudospiralis]	0	0	-1	10.82	7.18	4.06	5.15	8.78	11.01	11.47	0.08	0.29	0.65
TPS_00460_1s	Extracellular	Signal peptide	0.1778	0.0774	0.9053	0.2116	0.0375	0.0029	0.2729	0.1336	0.1808	0.0009		Endochitinase B [Trichinella pseudospiralis]	0	0	0	58.64	34.21	29.84	48.44	9.77	9.01	8.75	7.16	12.02	4.92
TPS_09996_1s	Extracellular	Signal peptide	0.0968	0.0375	0.9594	0.0647	0.1031	0.0045	0.0498	0.1361	0.0882	0.0011	yes	hypothetical protein T4D_16194 [Trichinella pseudospiralis]	0	0	0	0	0	16.87	0	376.15	549.88	428.6	100.44	83.39	72.35
TPS_08013_1s	Nucleus		0.4066	0.4833	0.2904	0.1867	0.2552	0.0114	0.0889	0.0796	0.027	0.0013	yes		0	0	0	7.26	0	2.3	13.48	25.75	21.04	20.71	0.47	1.15	0.79
TPS_05258_1s	Extracellular	Signal peptide	0.1906	0.0418	0.9177	0.1236	0.0566	0.0049	0.1682	0.1843	0.1972	0.0012		Chymotrypsin B [Trichinella pseudospiralis]	0	0	0	8.26	10.76	12.62	8.52	36.25	36.15	30.55	32.99	38.78	22.72
TPS_05677_1s	Endoplasmic reticulum	Signal peptide|Transmembrane domain	0.1668	0.1454	0.0355	0.1412	0.0481	0.0246	0.7082	0.3436	0.4321	0.016		ER membrane protein complex subunit 1 [Trichinella pseudospiralis]	0	0	0	36	49.56	40.61	41.02	61.45	61.25	65.23	17.1	17.5	12.58
TPS_08318_1s	Cell membrane	Signal peptide|Transmembrane domain	0.1256	0.1177	0.2484	0.7546	0.0496	0.0127	0.2201	0.2334	0.2556	0.0058		Neuronal acetylcholine receptor subunit alpha-10 [Trichinella pseudospiralis] >gi|954483479|gb|KRZ13233.1| Neuronal acetylcholine receptor subunit alpha-10 [Trichinella pseudospiralis] >gi|954500214|gb|KRZ28870.1| Neuronal acetylcholine receptor subunit alpha-10 [Trichinella pseudospiralis]	0	0	0	67.9	11.36	7.84	20.25	18.6	15.53	19	10.18	3.27	16.35
TPS_09108_1s	Endoplasmic reticulum	Signal peptide|Transmembrane domain	0.2855	0.2584	0.0057	0.2238	0.1513	0.0219	0.722	0.2574	0.375	0.4121		Stromal interaction molecule -like protein [Trichinella pseudospiralis] >gi|954511091|gb|KRZ39279.1| Stromal interaction molecule -like protein [Trichinella pseudospiralis]	0	0	0	87.29	87.73	79.54	87.34	85.65	86.33	88.37	15.85	23.1	13.75
TPS_05282_1s	Extracellular	Signal peptide	0.1887	0.09	0.9376	0.0813	0.061	0.0145	0.0592	0.1511	0.0737	0.0029		Serine/threonine-protein phosphatase 5 [Trichinella pseudospiralis]	1	0	-1	248.2	420.64	352.05	330.2	87.59	90.33	91.66	9.35	9.33	12.85
TPS_07651_1s	Extracellular	Signal peptide	0.1462	0.1188	0.9066	0.0521	0.1033	0.0069	0.1036	0.2037	0.1302	0.0051	yes	hypothetical protein T4A_4400, partial [Trichinella pseudospiralis]	-1	1	1	1.96	0	10.94	0.5	10367.9	10443.5	10325.9	3820.73	3450.22	1771.54
TPS_02525_1s	Cell membrane	Signal peptide|Transmembrane domain	0.285	0.1099	0.1177	0.7994	0.0588	0.0045	0.2837	0.4203	0.3689	0.0403		Vascular endothelial growth factor receptor 1 [Trichinella pseudospiralis]	1	0	-1	34.45	44.69	38.87	27.81	17.42	18.33	18.66	0.65	0.46	0.57
TPS_07234_1s	Extracellular	Signal peptide	0.1861	0.0499	0.9241	0.2016	0.0562	0.0016	0.2051	0.3277	0.2188	0.0008	yes	hypothetical protein T4D_8726 [Trichinella pseudospiralis]	0	1	-1	23.63	10.98	10.96	11.89	159.89	157.8	166.17	0.37	0.41	2.39
TPS_01634_1s	Extracellular	Signal peptide	0.1096	0.0575	0.9444	0.1388	0.0352	0.001	0.0846	0.1762	0.1757	0.001		hypothetical protein T4D_5327 [Trichinella pseudospiralis]	0	0	0	3.92	0	0	0.19	0.18	0	0.77	0.56	0	0.62
TPS_02394_1s	Extracellular	Signal peptide	0.072	0.0273	0.9544	0.11	0.0594	0.0024	0.0804	0.1006	0.0993	0.0012	yes	hypothetical protein T4D_8843 [Trichinella pseudospiralis]	-1	0	1	4.9	0	18.58	0	1987.61	1910.15	1934.16	3230.66	3299.34	2462.28
TPS_05813_1s	Extracellular	Signal peptide	0.0922	0.0257	0.9831	0.0441	0.0467	0.0197	0.1602	0.0669	0.1263	0.0103	yes	hypothetical protein T4D_16471 [Trichinella pseudospiralis]	0	1	0	2.52	0	1.77	1.47	277.35	345.09	321	7.88	4.41	9.93
TPS_07134_1s	Extracellular	Signal peptide	0.229	0.0372	0.8603	0.1488	0.0353	0.0015	0.2142	0.4615	0.1943	0.0004		Aldehyde dehydrogenase, mitochondrial [Trichinella pseudospiralis]	0	0	0	21.77	26.74	22.84	16.54	52.28	45.84	47.42	26.48	12.24	11.8
TPS_08077_1s	Extracellular	Signal peptide	0.1842	0.0721	0.9186	0.1435	0.05	0.005	0.104	0.1871	0.1814	0.0016	yes	hypothetical protein T4D_3147 [Trichinella pseudospiralis]	0	0	0	290.72	131.8	119.26	244.45	79.45	86.33	77.88	15.04	13.47	19.39
TPS_01927_1s	Extracellular	Signal peptide	0.0655	0.0523	0.9571	0.0798	0.0621	0.0525	0.1542	0.1305	0.1369	0.0049		putative oxidoreductase -like protein [Trichinella pseudospiralis] >gi|954441145|gb|KRY89414.1| putative oxidoreductase -like protein [Trichinella pseudospiralis] >gi|954496232|gb|KRZ25105.1| putative oxidoreductase -like protein [Trichinella pseudospiralis] >gi|954507589|gb|KRZ35985.1| putative oxidoreductase -like protein [Trichinella pseudospiralis]	0	0	0	178.73	64.82	55.2	93.09	106.3	113	91.25	13.55	12.87	10.38
TPS_05394_1s	Extracellular	Signal peptide	0.0982	0.0343	0.8869	0.1072	0.0718	0.0037	0.0988	0.1352	0.1633	0.0021		Orcokinin peptides type A [Trichinella pseudospiralis]	1	0	0	326.68	200.16	321.78	268.37	24.56	27.93	27.86	14.43	12.7	15.35
TPS_09913_1s	Extracellular	Signal peptide	0.185	0.0712	0.9527	0.171	0.0883	0.049	0.0624	0.1619	0.1479	0.0179		hypothetical protein T4E_6865 [Trichinella pseudospiralis] >gi|954425097|gb|KRY76335.1| hypothetical protein T4A_5269 [Trichinella pseudospiralis] >gi|954443104|gb|KRY91247.1| hypothetical protein T4D_16363 [Trichinella pseudospiralis] >gi|954503696|gb|KRZ32219.1| hypothetical protein T4B_8769 [Trichinella pseudospiralis] >gi|954510690|gb|KRZ38896.1| hypothetical protein T4C_10848 [Trichinella ps…	-1	1	0	7.98	1.86	1.8	1.94	158.46	144.56	152.48	9.09	12.53	10.87
TPS_01603_1s	Cell membrane		0.0976	0.0421	0.3729	0.8367	0.0752	0.0039	0.2655	0.2525	0.2383	0.0133		Chondroadherin [Trichinella pseudospiralis]	0	0	0	52.52	22.25	25.51	26.37	78.87	73.64	76.24	25.03	20.34	40.43
TPS_08995_2s	Extracellular	Signal peptide	0.2192	0.0509	0.7547	0.2968	0.068	0.0045	0.2009	0.1758	0.1828	0.0007	yes	hypothetical protein T4E_3539 [Trichinella pseudospiralis] >gi|954417035|gb|KRY68842.1| hypothetical protein T4A_9223 [Trichinella pseudospiralis]	0	0	0	0	1.92	2.07	0	0	0.04	0	1.4	0.73	0.93
TPS_02885_1s	Endoplasmic reticulum	Signal peptide	0.1513	0.0859	0.5071	0.245	0.1166	0.0156	0.6131	0.2285	0.4974	0.0619		Prolyl 4-hydroxylase subunit alpha-2, partial [Trichinella pseudospiralis]	0	0	0	3.94	5.32	0.28	3.03	20.73	23.21	25.19	9.38	4.59	16.67
TPS_03197_1s	Extracellular	Signal peptide	0.1742	0.0358	0.9631	0.1618	0.0677	0.0036	0.0792	0.2025	0.2071	0.0044		Barrier-to-autointegration factor 1, partial [Trichinella pseudospiralis] >gi|954426846|gb|KRY77981.1| Barrier-to-autointegration factor 1, partial [Trichinella pseudospiralis] >gi|954501279|gb|KRZ29887.1| Barrier-to-autointegration factor 1, partial [Trichinella pseudospiralis] >gi|954516466|gb|KRZ44400.1| Barrier-to-autointegration factor 1, partial [Trichinella pseudospiralis]	0	0	0	22.28	8.97	21.43	18.79	38.21	33.4	40.62	30.01	22.36	29.26
TPS_10015_1s	Extracellular	Signal peptide	0.1378	0.0418	0.9789	0.1011	0.0575	0.0034	0.0658	0.1508	0.1094	0.0005		hypothetical protein T4E_8172, partial [Trichinella pseudospiralis]	0	0	0	14.61	8.19	10.52	0	5.29	2.38	5.49	50.35	32.61	117.41
TPS_09180_1s	Lysosome/Vacuole	Signal peptide	0.3275	0.0809	0.4924	0.1663	0.0348	0.0026	0.3767	0.6793	0.6273	0.0085		Lysosomal acid phosphatase [Trichinella murrelli]	-1	0	1	2.59	1.47	0.11	0.84	24.05	22.97	19.37	47.11	37.88	26.12
TPS_07400_2s	Cell membrane|Lysosome/Vacuole	Transmembrane domain	0.149	0.1926	0.0277	0.7292	0.0839	0.0012	0.3392	0.6133	0.4736	0.0137		Metal transporter CNNM2 [Trichinella pseudospiralis] >gi|954440022|gb|KRY88362.1| Metal transporter CNNM2 [Trichinella pseudospiralis]	0	0	0	67.62	71.65	9.36	120.04	69.6	67.19	59.16	11.49	8.69	10.22
TPS_05211_1s	Extracellular	Signal peptide	0.121	0.0371	0.9638	0.077	0.086	0.0044	0.048	0.1566	0.1589	0.0437	yes	hypothetical protein T4D_384 [Trichinella pseudospiralis]	0	0	0	1.52	0	72.44	8.88	4.08	5.42	0	15.24	7.8	20.29
TPS_05729_1s	Cell membrane	Signal peptide|Transmembrane domain	0.2535	0.1409	0.3279	0.8488	0.0233	0.0056	0.1465	0.4102	0.271	0.0235		Neurogenic locus notch -like protein 3 [Trichinella pseudospiralis]	-1	0	1	2.09	0.83	0.18	0.37	5.25	4.89	4.99	17.54	31.71	14.23
TPS_08350_1s	Extracellular	Signal peptide	0.2405	0.1608	0.8537	0.189	0.1498	0.0038	0.0728	0.0536	0.0763	0.0294		Serine protease 48 [Trichinella pseudospiralis]	-1	0	1	0.04	0	0.57	0	0.87	1.05	1.5	32.74	43.16	34.29
TPS_01775_1s	Cell membrane		0.2617	0.1079	0.4218	0.6854	0.0976	0.0014	0.3612	0.4363	0.492	0.0226		Neurogenic locus Notch protein [Trichinella pseudospiralis]	0	0	0	1.51	0	0	0.22	7.31	7.75	7.6	1.29	1.15	2.05
TPS_08802_1s	Extracellular	Signal peptide	0.3497	0.0594	0.8258	0.2575	0.1032	0.0054	0.2016	0.1998	0.1805	0.0057		Plasminogen [Trichinella pseudospiralis]	0	0	0	33.52	0	20.45	29.16	11.59	11.05	9.78	1.79	2.98	1.63
TPS_02407_1s	Cell membrane		0.0616	0.0257	0.1369	0.7617	0.09	0.0026	0.225	0.2771	0.2859	0.0192	yes	hypothetical protein T4E_7727 [Trichinella pseudospiralis] >gi|954420181|gb|KRY71733.1| hypothetical protein T4A_8067 [Trichinella pseudospiralis] >gi|954514428|gb|KRZ42444.1| hypothetical protein T4C_10607 [Trichinella pseudospiralis]	0	0	0	34.77	44.95	69.5	49.52	31.37	29.39	32.39	16.59	12.91	33.99
TPS_03831_2s	Cell membrane|Lysosome/Vacuole	Signal peptide|Transmembrane domain	0.1703	0.0876	0.087	0.728	0.0537	0.0236	0.4838	0.6663	0.4809	0.0578		TGF-beta receptor type-1 [Trichinella pseudospiralis]	0	1	0	45.47	22.11	24.55	26.65	245.9	241.63	232.01	29.78	25.13	19.32
TPS_06850_1s	Cell membrane	Signal peptide|Transmembrane domain	0.3128	0.1027	0.1687	0.8464	0.0212	0.0083	0.2212	0.4606	0.2622	0.049		Neogenin -like protein [Trichinella pseudospiralis]	0	0	0	59.23	23.83	23.61	52.16	56.23	50.6	52.48	3.64	4.66	4.39
TPS_01915_2s	Extracellular	Signal peptide	0.1003	0.0404	0.9463	0.2015	0.0428	0.0006	0.1585	0.2286	0.1651	0.0006		hypothetical protein T09_8259, partial [Trichinella sp. T9]	0	0	0	147.48	4.74	67.12	84.54	4.18	0	2.51	20.61	19.1	64.25
TPS_00259_1s	Extracellular	Signal peptide	0.2294	0.0502	0.8701	0.1325	0.1219	0.0222	0.2189	0.1994	0.2558	0.0062		hypothetical protein T4A_6943 [Trichinella pseudospiralis] >gi|954493413|gb|KRZ22548.1| hypothetical protein T4B_13085 [Trichinella pseudospiralis]	0	0	0	29.7	28.54	11.84	9.19	43.85	45.16	43.22	24.26	7.1	100.07
TPS_03881_7s	Extracellular|Cell membrane	Signal peptide	0.2747	0.1635	0.7588	0.5924	0.0608	0.0154	0.1526	0.105	0.167	0.0372		Neogenin -like protein [Trichinella pseudospiralis]	0	0	0	0	1.48	0	0	0	0	0	0	0	0
TPS_02172_1s	Extracellular	Signal peptide	0.1511	0.072	0.8959	0.139	0.0804	0.0082	0.1711	0.232	0.1322	0.0009	yes	hypothetical protein T4A_2078, partial [Trichinella pseudospiralis]	1	-1	0	742.62	524.14	874.91	1187.4	2.91	0.46	0	10.23	12.31	10.72
TPS_02424_1s	Extracellular	Signal peptide	0.1253	0.0426	0.8861	0.0382	0.0373	0.0053	0.4243	0.0572	0.1917	0.0074	yes	hypothetical protein T4D_367 [Trichinella pseudospiralis]	0	0	1	61.01	0	17.58	7.71	0	1.57	2	63.56	72.61	64.59
TPS_04704_1s	Extracellular	Signal peptide	0.1396	0.0679	0.8315	0.1632	0.0951	0.0043	0.3973	0.2504	0.1964	0.0005		Protein male abnormal 7 [Trichinella pseudospiralis] >gi|954442058|gb|KRY90265.1| Protein male abnormal 7 [Trichinella pseudospiralis]	0	0	0	64.66	19.95	23.55	48.28	9.41	10.11	9.72	33.27	38.92	21.51
TPS_03677_1s	Extracellular	Signal peptide	0.0755	0.0329	0.951	0.1488	0.1041	0.006	0.1941	0.1923	0.131	0.0007		hypothetical protein T4D_5009 [Trichinella pseudospiralis]	0	0	0	416.46	96.81	150.89	352	35.75	32.38	29.87	69.98	71.06	94.38
TPS_05409_1s	Cell membrane|Lysosome/Vacuole	Signal peptide|Transmembrane domain	0.2694	0.126	0.1379	0.6943	0.0259	0.0095	0.2873	0.7462	0.5771	0.0304		Tyrosinase [Trichinella pseudospiralis]	0	0	0	39.31	12.11	13.84	15.71	36.52	33.26	34.3	5.6	5.95	3.93
TPS_03849_1s	Extracellular	Signal peptide	0.2003	0.0488	0.88	0.103	0.0944	0.0048	0.121	0.15	0.099	0.0022		Transmembrane protease serine 9 [Trichinella pseudospiralis]	0	0	0	3.98	0	0	1.03	128.19	170.15	157.24	45.81	133.63	100.05
TPS_01020_1s	Cytoplasm		0.3974	0.3684	0.1804	0.0628	0.3722	0.0131	0.1056	0.1111	0.0695	0.0537	yes					0	0	0	0	0	0	0	0	0	0
TPS_04529_1s	Extracellular	Signal peptide	0.1721	0.0528	0.9459	0.1368	0.0845	0.0034	0.2526	0.1244	0.2075	0.0003		putative antigen [Trichinella pseudospiralis] >gi|954420009|gb|KRY71573.1| hypothetical protein T4A_7447 [Trichinella pseudospiralis] >gi|954513695|gb|KRZ41755.1| hypothetical protein T4C_3512 [Trichinella pseudospiralis]	-1	0	1	14.9	27.79	38.03	1.59	187.19	199.7	195.73	6357.09	8207.81	5551.96
TPS_02152_2s	Endoplasmic reticulum	Signal peptide	0.1796	0.2098	0.3392	0.1364	0.0958	0.0116	0.9028	0.3994	0.4323	0.0167		Calumenin [Trichinella pseudospiralis]	0	0	0	45.16	38.78	55.54	80.01	135.11	116.62	130.07	22.77	18.27	45.01
TPS_09634_1s	Lysosome/Vacuole	Signal peptide|Transmembrane domain	0.1581	0.0987	0.1558	0.4295	0.0201	0.0241	0.5273	0.6387	0.4381	0.0043		RNA-binding protein squid [Trichinella pseudospiralis]	0	0	0	230.29	220.63	217.02	257.99	215.99	229.26	230.82	98.28	85.83	53.66
TPS_01610_1s	Cell membrane	Signal peptide|Transmembrane domain	0.2729	0.1061	0.1312	0.8817	0.0338	0.013	0.1531	0.5367	0.2233	0.0875		Fibroblast growth factor receptor 3 [Trichinella pseudospiralis]	0	0	0	130.53	91.62	82.84	152.79	107.59	99.57	102.74	10.62	11.4	16.67
TPS_06841_1s	Extracellular	Signal peptide	0.1449	0.0707	0.961	0.0795	0.0914	0.0078	0.1869	0.2185	0.2546	0.0029		Interleukin-17A [Trichinella pseudospiralis] >gi|954433814|gb|KRY82783.1| Interleukin-17A [Trichinella pseudospiralis] >gi|954493353|gb|KRZ22494.1| Interleukin-17A [Trichinella pseudospiralis] >gi|954509686|gb|KRZ37959.1| Interleukin-17A [Trichinella pseudospiralis]	0	0	0	5.33	1.82	0.9	2.19	2.49	3.14	2.22	0	0	0.89
TPS_06980_1s	Cell membrane	Signal peptide|Transmembrane domain	0.2355	0.1344	0.201	0.8391	0.0187	0.004	0.3365	0.4997	0.3212	0.0211		Carboxypeptidase N subunit 2 [Trichinella pseudospiralis]	0	0	0	44.11	24.51	20.24	31.27	17.09	15.29	16.98	3.64	5.72	4.46
TPS_08676_1s	Cell membrane		0.1267	0.0501	0.4704	0.6952	0.102	0.0031	0.1657	0.1326	0.2305	0.0791		Division abnormally delayed protein [Trichinella pseudospiralis]	0	0	0	31.64	94.93	60.06	59.71	41.52	35	42.43	50.43	45.1	95.15
TPS_03549_1s	Endoplasmic reticulum	Signal peptide	0.2666	0.1029	0.5364	0.1438	0.1099	0.0065	0.9101	0.3928	0.4591	0.0101		Calreticulin [Trichinella pseudospiralis] >gi|954492812|gb|KRZ22021.1| Calreticulin [Trichinella pseudospiralis] >gi|954508063|gb|KRZ36428.1| Calreticulin [Trichinella pseudospiralis]	-1	1	0	11.34	9.86	9.77	6.69	200.79	198.23	206.77	14.94	22.29	11.35
TPS_00601_1s	Extracellular	Signal peptide	0.1224	0.1214	0.9069	0.0677	0.0549	0.0079	0.0912	0.0964	0.0716	0.0003		FMRFamide-like neuropeptides 14 [Trichinella zimbabwensis]	1	-1	0	672.31	590.92	764.14	532.66	63.88	67	57.95	59.29	58.69	103.54
TPS_00079_1s	Lysosome/Vacuole	Signal peptide|Transmembrane domain	0.3353	0.1166	0.2163	0.4853	0.0409	0.027	0.4448	0.6415	0.4461	0.0284		Plasminogen [Trichinella pseudospiralis] >gi|954434600|gb|KRY83472.1| Plasminogen [Trichinella pseudospiralis] >gi|954493950|gb|KRZ23027.1| Plasminogen [Trichinella pseudospiralis] >gi|954502423|gb|KRZ30992.1| Plasminogen [Trichinella pseudospiralis]	0	0	0	5.47	2.12	4.5	2.52	10.02	10.88	12.04	4.84	5.36	2.32
TPS_03361_1s	Extracellular	Signal peptide	0.2083	0.0806	0.9308	0.1873	0.0766	0.0109	0.0953	0.1879	0.1433	0.001		Superoxide dismutase [Cu-Zn], partial [Trichinella pseudospiralis] >gi|954417481|gb|KRY69247.1| Superoxide dismutase [Cu-Zn], partial [Trichinella pseudospiralis] >gi|954434035|gb|KRY82972.1| Superoxide dismutase [Cu-Zn], partial [Trichinella pseudospiralis] >gi|954501381|gb|KRZ29985.1| Superoxide dismutase [Cu-Zn], partial [Trichinella pseudospiralis] >gi|954513947|gb|KRZ41989.1| Superoxide dism…	0	0	0	170.69	33.42	58.83	84.48	3.04	3.16	2.86	11.97	9.45	27.89
TPS_07836_1s	Cell membrane|Lysosome/Vacuole	Signal peptide|Transmembrane domain	0.2666	0.1782	0.182	0.6933	0.0295	0.0131	0.2472	0.6733	0.494	0.0273		Low-density lipoprotein receptor-related protein 2, partial [Trichinella pseudospiralis]	0	0	0	1.14	0	0.31	0.15	0.57	0.52	0.77	8.1	20.22	6.83
TPS_02283_1s	Extracellular	Signal peptide	0.1489	0.0585	0.9712	0.0365	0.0428	0.001	0.1491	0.27	0.2488	0.0006		unknown, partial [Trichinella pseudospiralis]	-1	1	1	2.29	10.61	6.03	0.52	2854.36	3311.49	3304.02	4688.64	3344.76	4690.7
TPS_00512_1s	Extracellular	Signal peptide	0.1584	0.0405	0.9178	0.2152	0.1338	0.0261	0.0831	0.1767	0.2483	0.0159	yes	hypothetical protein T4A_8365 [Trichinella pseudospiralis]	0	0	0	2.05	0	2.88	1.78	1.02	1.1	0.97	0.86	1.25	1.1
TPS_00169_1s	Cell membrane	Signal peptide|Transmembrane domain	0.2453	0.1583	0.2543	0.8107	0.0201	0.0135	0.1638	0.4934	0.2597	0.0269		Delta and Notch-like epidermal growth factor-related receptor [Trichinella pseudospiralis] >gi|954504401|gb|KRZ32904.1| Delta and Notch-like epidermal growth factor-related receptor [Trichinella pseudospiralis] >gi|954518297|gb|KRZ46157.1| Delta and Notch-like epidermal growth factor-related receptor [Trichinella pseudospiralis]	0	0	1	2.7	0	0	0.34	0.13	0.11	0.21	10.78	13.76	5.15
TPS_01854_1s	Extracellular	Signal peptide	0.0635	0.0331	0.9478	0.125	0.0621	0.005	0.1655	0.2344	0.1806	0.002		Transthyretin-like protein 46 [Trichinella pseudospiralis] >gi|954506491|gb|KRZ34946.1| Transthyretin-like protein 46 [Trichinella pseudospiralis] >gi|954516267|gb|KRZ44215.1| Transthyretin-like protein 46 [Trichinella pseudospiralis]	-1	1	1	0.2	0	0	0.29	166.17	153.11	149.96	138.71	136.65	177.38
TPS_04158_1s	Cell membrane	Signal peptide|Transmembrane domain	0.2163	0.1573	0.1083	0.8509	0.024	0.0072	0.1372	0.365	0.2348	0.0297		Down syndrome cell adhesion molecule-like protein 1 -like protein, partial [Trichinella pseudospiralis] >gi|954513464|gb|KRZ41535.1| Down syndrome cell adhesion molecule-like protein 1 -like protein, partial [Trichinella pseudospiralis]	0	0	0	70.45	23.03	31.58	55.77	116.56	102.79	106.47	30.65	30.88	57.57
TPS_04006_1s	Cell membrane|Lysosome/Vacuole	Signal peptide|Transmembrane domain	0.2371	0.1192	0.3208	0.8015	0.0287	0.0149	0.1518	0.626	0.4005	0.0789	yes	hypothetical protein T4A_7039 [Trichinella pseudospiralis]	-1	1	0	1.53	2.27	1.22	1.08	54.59	56.74	56.07	8.51	9.43	6.7
TPS_06936_2s	Extracellular	Signal peptide	0.1548	0.0353	0.9475	0.1241	0.0851	0.0029	0.1133	0.1145	0.1171	0.0012		Ovochymase-1 [Trichinella pseudospiralis]	1	0	-1	17.79	31.5	16.38	14.93	5.24	7.91	10	1.09	0.59	0.17
TPS_08030_1s	Golgi apparatus	Signal peptide	0.2686	0.0922	0.3051	0.1535	0.0846	0.004	0.3498	0.3454	0.4568	0.018		Tetratricopeptide repeat protein 17 [Trichinella pseudospiralis]	0	0	0	30.06	32.56	23.86	27.32	97.91	90.21	89.82	19.82	26.28	17.88
TPS_01856_1s	Extracellular	Signal peptide	0.079	0.0365	0.9064	0.1355	0.0482	0.0028	0.4002	0.3279	0.2369	0.0014		Transthyretin-like protein 46 [Trichinella pseudospiralis]	0	0	0	1294.27	740.81	612.03	1194.8	799.72	701.63	709.69	272.73	274.92	426.36
TPS_05215_1s	Extracellular	Signal peptide	0.0941	0.0233	0.9427	0.105	0.0601	0.0013	0.2577	0.2655	0.183	0.0005	yes	hypothetical protein T4A_2758 [Trichinella pseudospiralis] >gi|954500426|gb|KRZ29073.1| hypothetical protein T4B_6079 [Trichinella pseudospiralis] >gi|954509972|gb|KRZ38222.1| hypothetical protein T4C_10165 [Trichinella pseudospiralis]	1	-1	0	142.38	158.32	159.13	136.62	11.39	8.86	8.04	12.58	14.34	16.23
TPS_00682_1s	Cell membrane	Signal peptide|Transmembrane domain	0.0971	0.0521	0.0347	0.8559	0.0505	0.0054	0.1956	0.5185	0.3671	0.0053		Frizzled-1 [Trichinella pseudospiralis] >gi|954506936|gb|KRZ35374.1| Frizzled-1 [Trichinella pseudospiralis]	0	0	0	21.33	7.51	10.36	19.38	32.81	28.07	31.77	12.65	13.4	20.43
TPS_04890_1s	Extracellular	Signal peptide	0.2004	0.0813	0.8731	0.2572	0.0696	0.017	0.1444	0.234	0.2119	0.0239		Neurotrypsin [Trichinella pseudospiralis] >gi|954502837|gb|KRZ31388.1| Neurotrypsin [Trichinella pseudospiralis]	0	0	-1	33.63	27.11	16.1	24.44	66.41	67.37	64.83	2.68	2.65	2.53
TPS_03424_1s	Extracellular	Signal peptide	0.1728	0.045	0.9331	0.2442	0.0767	0.0033	0.1398	0.1565	0.1627	0.0033		Serine protease 53, partial [Trichinella pseudospiralis]	0	1	0	0	0.28	0.28	0.22	26.66	32.11	32.68	0	0	0
TPS_06259_1s	Cytoplasm	Signal peptide	0.3844	0.0872	0.3776	0.1847	0.0492	0.0036	0.3311	0.2485	0.2579	0.0496		Lysosomal Pro-X carboxypeptidase, partial [Trichinella pseudospiralis]	0	0	0	80.03	82.08	76.28	71.07	73.6	70.74	70.43	38.25	31.59	24.56
TPS_09562_1s	Cell membrane|Lysosome/Vacuole	Signal peptide|Transmembrane domain	0.2101	0.1784	0.3314	0.7413	0.0212	0.0223	0.3444	0.713	0.5395	0.0679		Low-density lipoprotein receptor-related protein 11 [Trichinella pseudospiralis]	0	0	0	99.92	113.41	82.1	75.64	27.93	29.88	29.55	15.03	21.31	9.8
TPS_02676_1s	Endoplasmic reticulum	Signal peptide	0.2466	0.0519	0.616	0.0991	0.0739	0.0066	0.7042	0.2723	0.5084	0.0015		GDP-fucose protein O-fucosyltransferase 2, partial [Trichinella pseudospiralis]	0	0	0	19.18	20.34	12.69	19.55	44.57	40.82	32.37	12.9	9.07	4.71
TPS_04812_1s	Cell membrane	Signal peptide|Transmembrane domain	0.282	0.1236	0.233	0.6889	0.1245	0.0162	0.2772	0.3621	0.2851	0.0314		Calponin -like protein OV9M [Trichinella pseudospiralis]	1	0	0	1584.29	679.85	782.19	1185.93	110.15	108.94	103.1	86.74	91.84	88.45
TPS_08582_1s	Extracellular	Signal peptide	0.1275	0.0259	0.8941	0.0521	0.0754	0.0051	0.1971	0.2485	0.2325	0.0023	yes	hypothetical protein T10_12408 [Trichinella papuae]	0	0	0	142.31	120.66	78.14	63.42	59.2	64.99	64	26.53	13.9	34.22
TPS_06060_1s	Extracellular	Signal peptide	0.1527	0.05	0.9432	0.1401	0.0562	0.0036	0.4647	0.173	0.2245	0.0013		Deoxyribonuclease-2-alpha [Trichinella pseudospiralis]	1	-1	-1	2692.53	2327.69	7250.49	5138.85	2.34	2.53	1.38	1.75	2.06	1.33
TPS_08775_1s	Extracellular	Signal peptide	0.1084	0.0457	0.9362	0.1777	0.0401	0.0091	0.3009	0.3118	0.4676	0.0041		Sparc [Trichinella pseudospiralis] >gi|954486192|gb|KRZ15868.1| Sparc [Trichinella pseudospiralis] >gi|954507032|gb|KRZ35463.1| Sparc [Trichinella pseudospiralis]	0	0	0	221.78	172.11	196.67	160.92	96.74	96.96	94.81	35.91	57.53	84.74
TPS_01824_1s	Extracellular	Signal peptide	0.2388	0.0845	0.7929	0.1425	0.4353	0.0239	0.1933	0.0483	0.0545	0.0049	yes					1.52	2.82	0	0	0	1.81	0	0	0	0
TPS_01633_1s	Extracellular	Signal peptide	0.1569	0.0656	0.8156	0.1554	0.0501	0.0018	0.193	0.249	0.2254	0.002		Carboxypeptidase -like protein [Trichinella pseudospiralis]	0	0	0	50.26	44.7	24.22	16.93	3.44	2.45	2.27	11.85	11.6	10.78
TPS_00765_1s	Cytoplasm		0.5802	0.3728	0.1191	0.3151	0.1251	0.0072	0.3571	0.2018	0.3092	0.0095		Arrestin domain-containing protein 3 [Trichinella pseudospiralis]	0	0	0	164.76	59.24	83.07	112.79	76.99	72.82	71.16	80.23	72.5	37.01
TPS_03284_1s	Extracellular	Signal peptide	0.2168	0.1227	0.8501	0.1168	0.0439	0.0224	0.1686	0.0881	0.2311	0.0205	yes	hypothetical protein T4A_3340 [Trichinella pseudospiralis] >gi|954492088|gb|KRZ21390.1| hypothetical protein T4B_3015 [Trichinella pseudospiralis] >gi|954507622|gb|KRZ36014.1| hypothetical protein T4C_13379 [Trichinella pseudospiralis]	1	0	-1	4845.31	26115.5	2096.17	2758.96	0.99	0.51	0.86	0.03	0	0
TPS_03816_1s	Lysosome/Vacuole	Signal peptide	0.1215	0.0327	0.3711	0.4465	0.119	0.0021	0.4633	0.6698	0.5188	0.0074		TM2 domain-containing protein Y66D12A.21 [Trichinella pseudospiralis]	0	0	0	52.43	45.6	64.3	73.06	125.99	140.53	128.11	64.25	49.44	81.47
TPS_01192_1s	Extracellular	Signal peptide	0.24	0.0963	0.9032	0.1498	0.0471	0.0064	0.0707	0.122	0.1226	0.0022		Acyl-coenzyme A thioesterase 8, partial [Trichinella pseudospiralis]	0	0	0	2.36	0	1.16	2.2	40.16	44.21	46.47	3.29	4.46	3.16
TPS_07404_1s	Extracellular	Signal peptide	0.1436	0.0663	0.9379	0.1442	0.0621	0.0024	0.1418	0.1715	0.1827	0.0032	yes	hypothetical protein T4A_10461 [Trichinella pseudospiralis] >gi|954439977|gb|KRY88317.1| hypothetical protein T4D_1487 [Trichinella pseudospiralis] >gi|954500442|gb|KRZ29087.1| hypothetical protein T4C_9009 [Trichinella pseudospiralis]	0	0	0	13.11	2.94	5.51	7.28	21.89	22.1	19.2	7.63	9.6	18.97
TPS_05999_1s	Cytoplasm		0.5393	0.3208	0.2439	0.0595	0.2739	0.0885	0.4571	0.312	0.4642	0.1349	yes	hypothetical protein T4A_278 [Trichinella pseudospiralis] >gi|954476554|gb|KRZ06625.1| hypothetical protein T4B_11505 [Trichinella pseudospiralis] >gi|954512108|gb|KRZ40237.1| hypothetical protein T4C_10259 [Trichinella pseudospiralis]	0	0	0	12.92	3.52	12.5	7.9	8.38	6.82	5.72	18.74	22.66	9.92
TPS_05309_1s	Extracellular	Signal peptide	0.0873	0.0483	0.9497	0.1244	0.0317	0.0073	0.0891	0.1489	0.0837	0.0031		Antileukoproteinase [Trichinella pseudospiralis]	0	0	0	146.02	55.73	61.48	104.24	304.55	292.7	290.72	182.54	183.44	408.59
TPS_03437_1s	Extracellular	Signal peptide	0.1477	0.0653	0.9105	0.1094	0.0585	0.0041	0.1729	0.4002	0.1857	0.0008		Cell-death-related nuclease 7 [Trichinella pseudospiralis] >gi|954435890|gb|KRY84607.1| Cell-death-related nuclease 7 [Trichinella pseudospiralis] >gi|954490539|gb|KRZ20039.1| Cell-death-related nuclease 7 [Trichinella pseudospiralis] >gi|954513955|gb|KRZ41997.1| Cell-death-related nuclease 7 [Trichinella pseudospiralis]	0	0	0	3.38	4.53	1.16	2.52	9.63	9.09	8.67	277.17	136.35	589.39
TPS_08167_1s	Cell membrane	Signal peptide	0.1997	0.0471	0.233	0.5405	0.0426	0.0111	0.4504	0.4946	0.3841	0.0049		Adagio-like protein 1 [Trichinella pseudospiralis] >gi|954495298|gb|KRZ24240.1| Adagio-like protein 1 [Trichinella pseudospiralis]	1	0	0	124.27	193.81	200.86	269.02	22.36	24.33	23.46	4.18	3.66	3.64
TPS_06744_1s	Cell membrane|Lysosome/Vacuole	Signal peptide|Transmembrane domain	0.1761	0.0923	0.1496	0.7407	0.0459	0.0053	0.3781	0.6873	0.5122	0.0347		Trophoblast glycoprotein [Trichinella pseudospiralis]	0	0	0	20.39	6.75	15.54	13.85	30.12	34.23	30.09	2.88	3.38	2.49
TPS_05975_1s	Endoplasmic reticulum	Signal peptide	0.2416	0.0881	0.3349	0.1993	0.1979	0.0065	0.581	0.2644	0.3637	0.0115		Thioredoxin domain-containing protein 11 [Trichinella pseudospiralis] >gi|954498099|gb|KRZ26863.1| Thioredoxin domain-containing protein 11 [Trichinella pseudospiralis]	0	0	-1	52.64	82.43	47.49	54.26	116.66	123.52	122.15	7.64	8.51	5.4
TPS_00275_1s	Extracellular	Signal peptide	0.1699	0.0381	0.9445	0.1512	0.0811	0.0034	0.1664	0.1392	0.141	0.0009		Chymotrypsin-like elastase family member 1 [Trichinella pseudospiralis]	-1	0	1	4.33	0	0	1.91	192.62	172.35	181.25	144.55	292.98	197.44
TPS_03325_1s	Endoplasmic reticulum	Signal peptide	0.1549	0.0642	0.5615	0.1114	0.0824	0.0023	0.8804	0.2565	0.3108	0.0143		Mesencephalic astrocyte-derived neurotrophic factor -like protein, partial [Trichinella pseudospiralis]	0	0	0	133.65	360.42	349.52	231.86	306.47	323.27	322.33	105.4	107.57	112
TPS_03220_1s	Extracellular	Signal peptide	0.174	0.0625	0.8007	0.1623	0.0914	0.0019	0.6031	0.2716	0.2084	0.0058		Stromal cell-derived factor 2 [Trichinella zimbabwensis]	0	0	0	89.66	189.87	155.69	128.31	137.53	132.72	115.31	42.68	38.02	32.26
TPS_05260_1s	Extracellular	Signal peptide	0.2437	0.0338	0.9612	0.2456	0.0739	0.0078	0.1164	0.1251	0.2132	0.0047		Chymotrypsinogen B [Trichinella pseudospiralis]	0	1	0	1.11	2.84	0	0.22	27.02	28.36	28.05	0.89	2.13	0.7
TPS_00302_1s	Extracellular	Signal peptide	0.2136	0.0998	0.6828	0.3521	0.0476	0.0108	0.1563	0.2932	0.224	0.0164		Basement membrane proteoglycan [Trichinella pseudospiralis]	0	0	0	48.15	43.96	34.17	45.17	52.57	52.1	53.67	10.27	14.23	10.85
TPS_04554_1s	Cytoplasm|Mitochondrion	Mitochondrial transit peptide	0.5146	0.1359	0.5438	0.0892	0.6694	0.1293	0.1709	0.0923	0.2122	0.1976		Protein UBASH3A -like protein [Trichinella pseudospiralis]	-1	0	1	1.71	0	0	0.37	0.87	0.71	0.97	34.18	34.08	24.57
TPS_04488_1s	Extracellular	Signal peptide	0.2717	0.1036	0.5833	0.2785	0.2023	0.0142	0.5292	0.3955	0.3785	0.0143		ADP-ribose pyrophosphatase, mitochondrial [Trichinella pseudospiralis] >gi|954498413|gb|KRZ27160.1| ADP-ribose pyrophosphatase, mitochondrial [Trichinella pseudospiralis] >gi|954498421|gb|KRZ27168.1| ADP-ribose pyrophosphatase, mitochondrial [Trichinella pseudospiralis]	-1	1	1	0.19	3.56	1.22	0	926.41	958.89	982.67	437.16	514.78	345.53
TPS_05964_1s	Extracellular	Signal peptide	0.2021	0.0863	0.8456	0.0657	0.055	0.0041	0.4097	0.232	0.4798	0.0027		28kDa protein [Trichinella pseudospiralis]	-1	1	1	0.3	0	5.35	0.15	2907.42	3471.63	3374.02	510.7	652.8	327.39
TPS_08247_1s	Extracellular	Signal peptide	0.188	0.0442	0.862	0.3122	0.0867	0.0028	0.2055	0.2243	0.2327	0.0024	yes	hypothetical protein T4E_6629, partial [Trichinella pseudospiralis] >gi|954421290|gb|KRY72767.1| hypothetical protein T4A_8214, partial [Trichinella pseudospiralis] >gi|954444111|gb|KRY92191.1| hypothetical protein T4D_4264, partial [Trichinella pseudospiralis] >gi|954493882|gb|KRZ22968.1| hypothetical protein T4B_1107, partial [Trichinella pseudospiralis] >gi|954502732|gb|KRZ31289.1| hypothetica…	0	0	0	203.45	294.9	224.27	158.5	1789.13	2049.22	1972.93	130.1	190.11	189.94
TPS_08723_1s	Extracellular	Signal peptide	0.1816	0.0509	0.9676	0.1036	0.0505	0.003	0.112	0.1718	0.0879	0.001		Whey acidic protein [Trichinella pseudospiralis]	0	0	0	39.84	23.51	10.32	21.87	19.32	14.83	7.4	22.98	16.11	10.52
TPS_09959_1s	Cell membrane	Signal peptide|Transmembrane domain	0.3689	0.2174	0.0692	0.5951	0.1421	0.065	0.5512	0.2755	0.2364	0.0454		Uncharacterized protein T4A_4044 [Trichinella pseudospiralis] >gi|954503710|gb|KRZ32233.1| Uncharacterized protein T4B_3355 [Trichinella pseudospiralis] >gi|954510769|gb|KRZ38975.1| Uncharacterized protein T4C_2778 [Trichinella pseudospiralis]	0	0	0	33.31	59.77	32.57	53.59	116.59	113.5	104.43	22.38	21.75	34.57
TPS_02665_1s	Extracellular	Signal peptide	0.1399	0.1294	0.8076	0.2603	0.0857	0.0078	0.2007	0.1113	0.2817	0.0064		Growth/differentiation factor 8 [Trichinella pseudospiralis]	-1	1	0	2.43	1.57	0.93	0.8	238.68	246.12	288.49	24.83	22.6	25.33
TPS_08849_2s	Extracellular	Signal peptide	0.1846	0.0727	0.9467	0.1837	0.0662	0.0096	0.0639	0.1374	0.1481	0.0065		Prion-like-(Q/N-rich) domain-bearing protein 25 [Trichinella pseudospiralis]	0	0	0	12.47	0	2.9	6.04	5.45	6.03	6.46	2.64	4.81	1.47
TPS_07221_1s	Extracellular	Signal peptide	0.2205	0.0842	0.7226	0.5065	0.0474	0.0203	0.2176	0.2665	0.3057	0.0261		hypothetical protein T4A_8916, partial [Trichinella pseudospiralis]	0	0	0	22.11	13.05	7.1	9.94	23.42	24.64	23.27	26.86	52.84	30.37
TPS_07545_1s	Extracellular	Signal peptide	0.145	0.0612	0.893	0.1406	0.1479	0.0059	0.1747	0.1667	0.3099	0.0125	yes	hypothetical protein T4E_2066, partial [Trichinella pseudospiralis] >gi|954516828|gb|KRZ44747.1| hypothetical protein T4C_11923, partial [Trichinella pseudospiralis]	-1	0	1	1.28	9.03	0.66	0	219.16	214.66	228.21	67.45	85.16	87.74
TPS_01328_1s	Extracellular	Signal peptide	0.1058	0.0739	0.9321	0.1483	0.0879	0.002	0.158	0.1781	0.1293	0.0033	yes	hypothetical protein T4C_5797 [Trichinella pseudospiralis]	0	0	0	8.54	2.88	1.38	3.98	6.64	6.49	7.49	19.96	10.34	47.73
TPS_07827_1s	Extracellular	Signal peptide	0.1839	0.0379	0.9618	0.2751	0.0853	0.0135	0.085	0.1532	0.205	0.0136		Transmembrane protease serine 3 [Trichinella pseudospiralis] >gi|954414750|gb|KRY66794.1| Transmembrane protease serine 3 [Trichinella pseudospiralis] >gi|954493083|gb|KRZ22258.1| Transmembrane protease serine 3 [Trichinella pseudospiralis] >gi|954509802|gb|KRZ38064.1| Transmembrane protease serine 3 [Trichinella pseudospiralis]	0	0	0	6.21	4.44	6.14	5.61	65.63	62.49	61.82	11.42	11.82	15.98
TPS_04892_1s	Cell membrane	Signal peptide|Transmembrane domain	0.1338	0.0803	0.0261	0.8797	0.0206	0.0117	0.2481	0.477	0.5452	0.0323		Metabotropic glutamate receptor 7, partial [Trichinella pseudospiralis]	0	0	0	108.07	130.18	113.74	211.95	101.2	96.78	96.27	9.69	7.99	18.41
TPS_09256_3s	Extracellular	Signal peptide	0.2059	0.0531	0.8986	0.1683	0.0909	0.0062	0.1781	0.0855	0.1771	0.0069		Chymotrypsin-like elastase family member 2A [Trichinella pseudospiralis]	0	0	0	0	1.46	0	0	0	0	0	0	0	0
TPS_01024_1s	Cell membrane	Signal peptide|Transmembrane domain	0.148	0.1305	0.1431	0.7241	0.045	0.0232	0.2524	0.4854	0.2955	0.0264	yes	hypothetical protein T10_5427, partial [Trichinella papuae]	1	0	0	20.51	22.27	22.29	19.84	8.33	5.57	6.01	1.09	1.51	0.75
TPS_09976_1s	Extracellular	Signal peptide	0.1573	0.0569	0.8687	0.0684	0.0813	0.0026	0.1217	0.1902	0.0945	0.0005	yes	hypothetical protein T4B_3 [Trichinella pseudospiralis] >gi|954507165|gb|KRZ35585.1| hypothetical protein T4C_10719 [Trichinella pseudospiralis]	-1	1	1	3.26	1.84	9.79	0	6069.13	6520.26	6317.81	1690.64	1271.23	1438
TPS_08661_1s	Extracellular	Signal peptide	0.0752	0.0557	0.5684	0.0336	0.0973	0.0037	0.5305	0.1991	0.1169	0.0026		Peptidyl-prolyl cis-trans isomerase B [Trichinella pseudospiralis]	0	0	0	113.75	170.16	218.39	154.89	874.43	878.91	894.95	204.55	184.8	84.88
TPS_02867_1s	Extracellular	Signal peptide	0.1697	0.0822	0.9599	0.204	0.0874	0.0065	0.0731	0.0907	0.1219	0.0065		hypothetical protein T4E_22 [Trichinella pseudospiralis] >gi|954420777|gb|KRY72285.1| hypothetical protein T4A_6775 [Trichinella pseudospiralis] >gi|954489974|gb|KRZ19561.1| hypothetical protein T4B_3302 [Trichinella pseudospiralis] >gi|954513881|gb|KRZ41931.1| hypothetical protein T4C_4256 [Trichinella pseudospiralis]	0	0	0	3.77	1.86	1.11	0.89	2.22	2.82	3.92	0.65	0.6	0.21
TPS_08478_1s	Cell membrane|Lysosome/Vacuole	Signal peptide|Transmembrane domain	0.1767	0.0926	0.1953	0.7405	0.0368	0.0111	0.2686	0.7599	0.4962	0.0736		Very low-density lipoprotein receptor [Trichinella pseudospiralis]	0	0	0	146.6	69.07	129.11	185.58	328.23	302.23	320.71	31.07	39.56	33.34
TPS_09912_1s	Extracellular	Signal peptide	0.1948	0.0848	0.9005	0.2178	0.0731	0.0123	0.0973	0.218	0.1762	0.0014		hypothetical protein T4A_1077 [Trichinella pseudospiralis]	0	0	0	5.77	0	0.77	0.68	22.2	21.94	22.95	2.47	0.92	5.09
TPS_01018_2s	Cytoplasm		0.3974	0.3684	0.1804	0.0628	0.3722	0.0131	0.1056	0.1111	0.0695	0.0537	yes					0	0	0	0	0	0	0	0	0	0
TPS_09315_1s	Cell membrane	Signal peptide|Transmembrane domain	0.1316	0.1087	0.077	0.8555	0.0532	0.0075	0.2234	0.2331	0.2278	0.0131		Lutropin-choriogonadotropic hormone receptor [Trichinella pseudospiralis]	0	0	0	7.52	2.22	2.48	2.58	9.04	8.74	9.37	2.09	2.9	2.98
TPS_08071_1s	Endoplasmic reticulum	Signal peptide|Transmembrane domain	0.1804	0.1001	0.0143	0.2148	0.0396	0.0059	0.8147	0.3625	0.5477	0.0105		Inosine-5'-monophosphate dehydrogenase 1 [Trichinella pseudospiralis]	0	0	0	92.99	104.19	102.05	80.48	143.6	143.73	147.14	33.29	39.48	25.45
TPS_07307_1s	Extracellular	Signal peptide	0.2248	0.0777	0.8917	0.2348	0.0341	0.0134	0.0712	0.074	0.0863	0.0236		Chondroitin proteoglycan 1 [Trichinella pseudospiralis]	0	0	0	18.33	24.05	24.62	23.75	18.62	16.72	16.32	24.5	41.08	14.07
TPS_06188_1s	Extracellular	Signal peptide	0.1676	0.0734	0.9076	0.1726	0.0788	0.0008	0.2108	0.2781	0.1735	0.0008		Soluble NSF attachment protein 29 [Trichinella pseudospiralis]	0	0	1	5.61	1.65	2.47	2.65	3.94	5.66	6.3	58.69	65.35	42.81
TPS_03286_1s	Extracellular	Signal peptide	0.2737	0.1272	0.8434	0.2881	0.1103	0.0084	0.0652	0.1276	0.1512	0.0129		Charged multivesicular body protein 5 [Trichinella spiralis]	0	0	-1	31.43	60.27	55.69	47.53	34.34	35.85	34.25	3.93	3.16	2.68
TPS_07174_1s	Extracellular	Signal peptide	0.1648	0.1126	0.8774	0.222	0.0356	0.0028	0.1835	0.2924	0.2665	0.0015		Pathogenesis-related leaf protein 6 [Trichinella pseudospiralis] >gi|954494561|gb|KRZ23570.1| Pathogenesis-related leaf protein 6 [Trichinella pseudospiralis] >gi|954508814|gb|KRZ37134.1| Pathogenesis-related leaf protein 6 [Trichinella pseudospiralis]	0	0	1	0.99	0	1.49	0.17	0.64	1.03	0.78	19.75	5.62	48.67
TPS_03225_1s	Extracellular	Signal peptide	0.1253	0.0426	0.8861	0.0382	0.0373	0.0053	0.4243	0.0572	0.1917	0.0074	yes	hypothetical protein T4D_367 [Trichinella pseudospiralis]	0	0	1	61.01	0	17.58	7.71	0	1.57	2	63.56	72.61	64.59
TPS_07587_1s	Extracellular|Cell membrane	Signal peptide	0.1917	0.091	0.7489	0.5885	0.1586	0.0116	0.1861	0.1121	0.2416	0.0385		Protocadherin Fat 4 [Trichinella britovi]	1	-1	0	54.99	72.44	56.59	35.2	4.41	5.89	6.06	5.41	7.72	4.44
TPS_03014_1s	Extracellular	Signal peptide	0.2472	0.0545	0.5963	0.1315	0.1018	0.0048	0.433	0.3353	0.2751	0.026		Legumain, partial [Trichinella pseudospiralis] >gi|954490498|gb|KRZ20006.1| Legumain, partial [Trichinella pseudospiralis]	0	0	0	212.05	321.55	166.17	107.66	91.09	101.75	94.48	18.02	28.24	25.39
TPS_01408_2s	Cell membrane	Signal peptide|Transmembrane domain	0.217	0.0846	0.2939	0.69	0.0214	0.0061	0.2028	0.3309	0.5055	0.0137		Fibrillin-3 [Trichinella pseudospiralis]	0	1	0	1.53	3.49	1.23	0.36	21.98	21.68	25.18	0.72	0.55	1.36
TPS_00981_1s	Cytoplasm		0.3974	0.3684	0.1804	0.0628	0.3722	0.0131	0.1056	0.1111	0.0695	0.0537	yes					0	0	0	0	0	0	0	0	0	0
TPS_09295_1s	Extracellular	Signal peptide	0.1305	0.0524	0.9094	0.0594	0.0447	0.0016	0.1726	0.207	0.2396	0.002	yes	hypothetical protein T4E_11046 [Trichinella pseudospiralis] >gi|954427761|gb|KRY78859.1| hypothetical protein T4A_4822 [Trichinella pseudospiralis] >gi|954444304|gb|KRY92373.1| hypothetical protein T4D_8917 [Trichinella pseudospiralis] >gi|954502289|gb|KRZ30864.1| hypothetical protein T4B_9062 [Trichinella pseudospiralis] >gi|954518535|gb|KRZ46395.1| hypothetical protein T4C_9411 [Trichinella pse…	0	1	0	0.47	0	0	0	35.9	47.37	58.43	0	0	0
TPS_00736_1s	Extracellular	Signal peptide	0.1491	0.0995	0.8043	0.1541	0.1406	0.0043	0.1321	0.163	0.1984	0.0021		Protein trunk [Trichinella pseudospiralis] >gi|954418668|gb|KRY70330.1| Protein trunk [Trichinella pseudospiralis] >gi|954491634|gb|KRZ20997.1| Protein trunk [Trichinella pseudospiralis] >gi|954499294|gb|KRZ27998.1| Protein trunk [Trichinella pseudospiralis]	0	-1	1	26.34	39.54	49.84	42.92	5.28	3.87	6.04	74.53	85.96	58.81
TPS_07967_1s	Extracellular	Signal peptide	0.223	0.0931	0.9445	0.1498	0.0496	0.0043	0.0654	0.1377	0.1307	0.0009		Tenascin-X [Trichinella pseudospiralis]	0	0	0	16.76	11.37	11.61	9.53	7.92	12	8.51	5.06	4.48	2.28
TPS_00458_1s	Cell membrane|Lysosome/Vacuole	Signal peptide|Transmembrane domain	0.224	0.118	0.0835	0.7645	0.0345	0.0085	0.2537	0.7093	0.3521	0.0434		All-trans retinoic acid-induced differentiation factor [Trichinella pseudospiralis] >gi|954497227|gb|KRZ26038.1| All-trans retinoic acid-induced differentiation factor [Trichinella pseudospiralis] >gi|954502817|gb|KRZ31370.1| All-trans retinoic acid-induced differentiation factor [Trichinella pseudospiralis]	0	0	0	44.35	57.06	39.27	36.09	74.21	83.01	72.05	9.04	8.71	7.79
TPS_07592_1s	Extracellular	Signal peptide	0.202	0.0509	0.8562	0.1986	0.0824	0.0038	0.2359	0.149	0.2447	0.0016		hypothetical protein T4B_10296 [Trichinella pseudospiralis]	-1	1	1	0.34	0	0.13	0.25	234.15	237.34	256.87	71.72	84.29	56.42
TPS_03677_2s	Extracellular	Signal peptide	0.0728	0.0428	0.9507	0.1277	0.0946	0.0097	0.1947	0.1973	0.1327	0.0009		hypothetical protein T4D_5009 [Trichinella pseudospiralis]	1	0	0	279.86	148.9	167.12	332.62	8.78	10.91	8.03	11.23	10.38	28.86
TPS_01232_1s	Extracellular	Signal peptide	0.0802	0.0318	0.956	0.0865	0.0533	0.0034	0.0756	0.1202	0.1282	0.0017	yes	hypothetical protein T4E_9649 [Trichinella pseudospiralis] >gi|954427362|gb|KRY78485.1| hypothetical protein T4A_2250 [Trichinella pseudospiralis] >gi|954443522|gb|KRY91645.1| hypothetical protein T4D_15195 [Trichinella pseudospiralis] >gi|954505583|gb|KRZ34054.1| hypothetical protein T4B_8553 [Trichinella pseudospiralis] >gi|954517111|gb|KRZ45018.1| hypothetical protein T4C_9535 [Trichinella pse…	0	-1	0	442.84	226.14	262.21	388.08	60.88	55.56	59.85	203.02	162.29	420.74
TPS_08915_1s	Extracellular	Signal peptide	0.1447	0.0665	0.8891	0.3924	0.1479	0.0038	0.2122	0.1131	0.246	0.0073		Secreted frizzled-related protein 5 [Trichinella pseudospiralis]	0	0	0	7.81	5.49	4.12	3.61	24.72	23.08	20.88	7.43	5.78	6.17
TPS_02478_1s	Nucleus	Signal peptide	0.126	0.5104	0.0384	0.1561	0.0853	0.0102	0.4322	0.1414	0.2703	0.0472		VIP36-like protein, partial [Trichinella pseudospiralis] >gi|954491134|gb|KRZ20555.1| VIP36-like protein, partial [Trichinella pseudospiralis] >gi|954514373|gb|KRZ42389.1| VIP36-like protein, partial [Trichinella pseudospiralis]	0	0	0	43.11	44.14	38.39	44.94	57.82	55.72	58.1	14.51	14.7	9.03
TPS_02786_1s	Extracellular	Signal peptide	0.1354	0.0501	0.9459	0.1048	0.0508	0.0019	0.1878	0.1239	0.1299	0.001	yes	hypothetical protein T4B_10070, partial [Trichinella pseudospiralis] >gi|954497241|gb|KRZ26050.1| hypothetical protein T4C_6462, partial [Trichinella pseudospiralis]	0	0	0	3.59	3.44	1.24	1	3.26	3.83	5.08	16.51	8.85	38.24
TPS_05060_1s	Endoplasmic reticulum	Signal peptide	0.0991	0.1882	0.4372	0.1366	0.1219	0.0059	0.4613	0.2824	0.177	0.0528		Torsin-like protein [Trichinella pseudospiralis]	0	0	0	38.26	63.11	32.46	30.18	161.59	158.28	156.42	26.54	30.88	17.94
TPS_09357_1s	Extracellular	Signal peptide	0.1324	0.0925	0.9212	0.1383	0.0597	0.0051	0.0418	0.07	0.076	0.0185		WAP four-disulfide core domain protein 8 [Trichinella pseudospiralis] >gi|954490175|gb|KRZ19732.1| WAP four-disulfide core domain protein 8 [Trichinella pseudospiralis] >gi|954508570|gb|KRZ36903.1| WAP four-disulfide core domain protein 8 [Trichinella pseudospiralis]	1	0	0	9.23	6.52	7	16.77	1.82	0.88	1.32	0.42	1.2	0.35
TPS_01704_1s	Extracellular	Signal peptide	0.1724	0.1004	0.9186	0.0433	0.1565	0.0042	0.1717	0.1118	0.1173	0.0022	yes	hypothetical protein T4A_14080 [Trichinella pseudospiralis] >gi|954501912|gb|KRZ30498.1| hypothetical protein T4B_9111 [Trichinella pseudospiralis]	-1	0	1	45.85	256.16	196.52	5.93	7102.39	7909.81	7763.18	38839.3	34570.5	45984.3
TPS_09175_1s	Extracellular	Signal peptide	0.1805	0.1784	0.7499	0.0803	0.1301	0.0027	0.2915	0.2205	0.2875	0.0059	yes	hypothetical protein T4A_566 [Trichinella pseudospiralis]	0	0	1	0	0	0	0	0	0	0	2.29	0.96	6.38
TPS_05428_1s	Cell membrane	Signal peptide|Transmembrane domain	0.2752	0.1679	0.2285	0.6977	0.0305	0.0121	0.2168	0.4192	0.404	0.0252		Delta-like protein C [Trichinella pseudospiralis] >gi|954416553|gb|KRY68405.1| Delta-like protein C [Trichinella pseudospiralis] >gi|954478687|gb|KRZ08636.1| Delta-like protein C [Trichinella pseudospiralis] >gi|954495862|gb|KRZ24761.1| Delta-like protein C [Trichinella pseudospiralis] >gi|954506981|gb|KRZ35416.1| Delta-like protein C [Trichinella pseudospiralis]	0	0	0	6.41	13.16	4.49	1.32	4.07	3.23	3.85	3.19	2.04	0.74
TPS_05052_1s	Extracellular	Signal peptide	0.1418	0.0516	0.9717	0.1301	0.052	0.0052	0.0915	0.1245	0.0897	0.0014		Whey acidic protein [Trichinella pseudospiralis]	1	0	0	128.22	108.71	82.7	101.8	26.28	30.09	30.41	4.41	4.4	9.49
[truncated: 250 more rows]

## Sheet: Table S5
Table S5: Hypothetical proteins in Trichinella pseudospiralis.
[truncated: 15,107 more rows]

## Sheet: Table S6
Table S6: Annotation of genes of Trichinella spiralis (ISS534).
[truncated: 130,206 more rows]

[truncated: 9 more sheets: Table S7, Table S8, Table S9, Table S10, Table S11, Table S12, Table S13, Table S14, Table S15]
